# Supplementary material for: Assessing causality between different risk factors and pulmonary embolism: A Mendelian randomization study
Source: Front Cardiovasc Med. 2023 Feb 23;10:1057019. doi: 10.3389/fcvm.2023.1057019 (PMC9996005; doi:10.3389/fcvm.2023.1057019)
Supplement: Supplementary file 1 [file Data_Sheet_1.ZIP]

Archive with 6 entries (5 files):
- Data list/
- Data list/Alcohol.xlsx
- Data list/BMI.xlsx
- Data list/Heart failture.xlsx
- Data list/IBD.xlsx
- Data list/smoke.xlsx
