# Supplementary material for: Assessing causality between different risk factors and pulmonary embolism: A Mendelian randomization study
Source: Front Cardiovasc Med. 2023 Feb 23;10:1057019. doi: 10.3389/fcvm.2023.1057019 (PMC9996005; doi:10.3389/fcvm.2023.1057019)
Supplement: Supplementary file 1 [file Data_Sheet_1.ZIP › Data list/Alcohol.xlsx]

## Sheet: Sheet1
pval.exposure	chr.exposure	pos.exposure	beta.exposure	se.exposure	samplesize.exposure	id.exposure	SNP	effect_allele.exposure	other_allele.exposure	eaf.exposure	exposure	mr_keep.exposure	pval_origin.exposure	data_source.exposure	SD		r2	(N-K-1)/K	R2/1-R2	F
3.40001e-09	1	940096	0.0181476	0.00307049	462346	ukb-b-5779	rs4503294	T	C	0.565333	Alcohol intake frequency. || id:ukb-b-5779	TRUE	reported	igd	2.08781	7.55537e-05	3.71319e-05	7456.18	3.71333e-05	0.276872
7.69999e-09	1	51218695	0.0178107	0.00308461	462346	ukb-b-5779	rs28787109	A	G	0.40423	Alcohol intake frequency. || id:ukb-b-5779	TRUE	reported	igd	2.09741	7.21098e-05	3.47321e-05	7456.18	3.47333e-05	0.258978
3.79997e-09	1	216681000	-0.018378	0.00311907	462346	ukb-b-5779	rs2244598	C	T	0.605114	Alcohol intake frequency. || id:ukb-b-5779	TRUE	reported	igd	2.12084	7.50895e-05	3.58854e-05	7456.18	3.58867e-05	0.267578
2.69998e-09	1	35363679	-0.0188379	0.00316516	462346	ukb-b-5779	rs4417025	A	G	0.361153	Alcohol intake frequency. || id:ukb-b-5779	TRUE	reported	igd	2.15218	7.66137e-05	3.53529e-05	7456.18	3.53541e-05	0.263607
4.60002e-08	1	94051350	0.0196672	0.00359788	462346	ukb-b-5779	rs7514579	C	A	0.232457	Alcohol intake frequency. || id:ukb-b-5779	TRUE	reported	igd	2.44642	6.46286e-05	2.30622e-05	7456.18	2.30627e-05	0.17196
4.00037e-11	2	58110969	-0.0203704	0.00308457	462346	ukb-b-5779	rs2717063	A	C	0.585731	Alcohol intake frequency. || id:ukb-b-5779	TRUE	reported	igd	2.09739	9.43285e-05	4.57776e-05	7456.18	4.57797e-05	0.341342
5.49997e-10	2	65558588	-0.024322	0.00391964	462346	ukb-b-5779	rs6727281	T	C	0.184023	Alcohol intake frequency. || id:ukb-b-5779	TRUE	reported	igd	2.6652	8.32797e-05	2.50103e-05	7456.18	2.50109e-05	0.186486
7.19946e-11	2	215402926	-0.0197869	0.00303605	462346	ukb-b-5779	rs10188314	T	C	0.470852	Alcohol intake frequency. || id:ukb-b-5779	TRUE	reported	igd	2.06439	9.18693e-05	4.57786e-05	7456.18	4.57807e-05	0.341349
1.29999e-08	2	74226102	0.0250636	0.00440325	462346	ukb-b-5779	rs4241258	T	C	0.13763	Alcohol intake frequency. || id:ukb-b-5779	TRUE	reported	igd	2.99404	7.00766e-05	1.66345e-05	7456.18	1.66348e-05	0.124032
3.40001e-08	2	2220795	-0.0231352	0.00419154	462346	ukb-b-5779	rs72769229	T	A	0.154942	Alcohol intake frequency. || id:ukb-b-5779	TRUE	reported	igd	2.85008	6.58919e-05	1.72551e-05	7456.18	1.72554e-05	0.128659
3.40001e-08	2	193989223	0.0301348	0.00546031	462346	ukb-b-5779	rs17662759	C	T	0.089115	Alcohol intake frequency. || id:ukb-b-5779	TRUE	reported	igd	3.71279	6.58772e-05	1.0695e-05	7456.18	1.06951e-05	0.0797444
6.29941e-12	2	23887437	-0.0223925	0.00325813	462346	ukb-b-5779	rs1991083	T	C	0.679886	Alcohol intake frequency. || id:ukb-b-5779	TRUE	reported	igd	2.2154	0.000102165	4.44705e-05	7456.18	4.44725e-05	0.331595
2.80001e-08	3	38569463	0.0169324	0.00305032	462346	ukb-b-5779	rs9829192	T	G	0.435133	Alcohol intake frequency. || id:ukb-b-5779	TRUE	reported	igd	2.0741	6.66468e-05	3.27625e-05	7456.18	3.27636e-05	0.244291
4.90004e-09	3	174213976	0.0182303	0.00311635	462346	ukb-b-5779	rs1515591	G	T	0.383186	Alcohol intake frequency. || id:ukb-b-5779	TRUE	reported	igd	2.11899	7.40164e-05	3.49882e-05	7456.18	3.49895e-05	0.260888
2.30001e-09	3	131634826	0.0210699	0.00352806	462346	ukb-b-5779	rs1228589	A	G	0.246133	Alcohol intake frequency. || id:ukb-b-5779	TRUE	reported	igd	2.39894	7.71411e-05	2.86273e-05	7456.18	2.86281e-05	0.213456
3.2e-08	4	55088093	-0.0186203	0.00336834	462346	ukb-b-5779	rs28622224	T	C	0.280364	Alcohol intake frequency. || id:ukb-b-5779	TRUE	reported	igd	2.29034	6.60959e-05	2.6671e-05	7456.18	2.66717e-05	0.198869
1.89998e-08	4	25408838	-0.0201809	0.00359305	462346	ukb-b-5779	rs34811474	A	G	0.230728	Alcohol intake frequency. || id:ukb-b-5779	TRUE	reported	igd	2.44313	6.82319e-05	2.42213e-05	7456.18	2.42219e-05	0.180603
3.79997e-08	5	145615275	-0.0186516	0.00338983	462346	ukb-b-5779	rs13178443	T	C	0.276349	Alcohol intake frequency. || id:ukb-b-5779	TRUE	reported	igd	2.30495	6.54801e-05	2.61894e-05	7456.18	2.61901e-05	0.195278
3.79997e-08	5	166830787	-0.020493	0.00372613	462346	ukb-b-5779	rs11750777	A	G	0.209454	Alcohol intake frequency. || id:ukb-b-5779	TRUE	reported	igd	2.53362	6.54226e-05	2.16658e-05	7456.18	2.16662e-05	0.161547
3.09999e-08	5	67824690	0.0225403	0.00407148	462346	ukb-b-5779	rs56194430	T	C	0.16931	Alcohol intake frequency. || id:ukb-b-5779	TRUE	reported	igd	2.76844	6.62899e-05	1.86466e-05	7456.18	1.86469e-05	0.139035
1.79999e-09	6	141705482	0.0188234	0.00313037	462346	ukb-b-5779	rs9403297	A	G	0.372967	Alcohol intake frequency. || id:ukb-b-5779	TRUE	reported	igd	2.12853	7.82056e-05	3.65787e-05	7456.18	3.65801e-05	0.272747
3.50002e-10	6	12903957	-0.0193455	0.00308215	462346	ukb-b-5779	rs9349379	G	A	0.405493	Alcohol intake frequency. || id:ukb-b-5779	TRUE	reported	igd	2.09574	8.5209e-05	4.10824e-05	7456.18	4.10841e-05	0.30633
2.39999e-09	6	32074804	0.0294435	0.00493484	462346	ukb-b-5779	rs12153855	C	T	0.10497	Alcohol intake frequency. || id:ukb-b-5779	TRUE	reported	igd	3.3555	7.69955e-05	1.44677e-05	7456.18	1.44679e-05	0.107875
4.60002e-10	7	153486704	-0.0191155	0.0030674	462346	ukb-b-5779	rs2622167	A	G	0.428653	Alcohol intake frequency. || id:ukb-b-5779	TRUE	reported	igd	2.08571	8.39969e-05	4.11433e-05	7456.18	4.1145e-05	0.306784
2.1e-10	7	1961882	-0.0260048	0.00409088	462346	ukb-b-5779	rs73050128	A	C	0.164488	Alcohol intake frequency. || id:ukb-b-5779	TRUE	reported	igd	2.78164	8.7399e-05	2.40228e-05	7456.18	2.40234e-05	0.179122
3.09999e-08	7	99872071	0.020627	0.00372774	462346	ukb-b-5779	rs6943160	C	T	0.208646	Alcohol intake frequency. || id:ukb-b-5779	TRUE	reported	igd	2.53472	6.62238e-05	2.18688e-05	7456.18	2.18693e-05	0.163061
2.59998e-08	7	39325802	0.0168603	0.00302891	462346	ukb-b-5779	rs9648478	A	G	0.510245	Alcohol intake frequency. || id:ukb-b-5779	TRUE	reported	igd	2.05954	6.70179e-05	3.34949e-05	7456.18	3.3496e-05	0.249752
1.40001e-09	8	30840651	-0.018718	0.00309117	462346	ukb-b-5779	rs2160935	T	C	0.604293	Alcohol intake frequency. || id:ukb-b-5779	TRUE	reported	igd	2.10187	7.9306e-05	3.79278e-05	7456.18	3.79292e-05	0.282807
4.60002e-08	8	87214346	-0.0226831	0.00415058	462346	ukb-b-5779	rs34440851	T	C	0.157151	Alcohol intake frequency. || id:ukb-b-5779	TRUE	reported	igd	2.82223	6.45982e-05	1.71126e-05	7456.18	1.71129e-05	0.127597
1.7e-08	8	141539923	-0.0259222	0.00459853	462346	ukb-b-5779	rs2977454	G	C	0.124072	Alcohol intake frequency. || id:ukb-b-5779	TRUE	reported	igd	3.12682	6.87288e-05	1.49386e-05	7456.18	1.49389e-05	0.111387
2.5e-08	9	16287769	-0.0320735	0.00575757	462346	ukb-b-5779	rs74679146	C	T	0.074515	Alcohol intake frequency. || id:ukb-b-5779	TRUE	reported	igd	3.91492	6.71193e-05	9.25743e-06	7456.18	9.25751e-06	0.0690256
4.90004e-08	10	99715744	0.0166498	0.00305291	462346	ukb-b-5779	rs489062	A	G	0.437454	Alcohol intake frequency. || id:ukb-b-5779	TRUE	reported	igd	2.07586	6.43314e-05	3.16624e-05	7456.18	3.16634e-05	0.236088
6.19998e-09	10	133761285	-0.0203615	0.00350346	462346	ukb-b-5779	rs34473884	A	G	0.24819	Alcohol intake frequency. || id:ukb-b-5779	TRUE	reported	igd	2.38221	7.30564e-05	2.72634e-05	7456.18	2.72642e-05	0.203287
6.90001e-10	10	102626510	0.0203737	0.00330311	462346	ukb-b-5779	rs61873510	T	G	0.32785	Alcohol intake frequency. || id:ukb-b-5779	TRUE	reported	igd	2.24598	8.22861e-05	3.62659e-05	7456.18	3.62672e-05	0.270415
9.29994e-09	10	133986135	-0.0186543	0.00324831	462346	ukb-b-5779	rs4242715	A	G	0.680585	Alcohol intake frequency. || id:ukb-b-5779	TRUE	reported	igd	2.20872	7.13306e-05	3.1013e-05	7456.18	3.10139e-05	0.231245
9.90011e-09	11	82688356	0.0174322	0.00304065	462346	ukb-b-5779	rs10792669	G	A	0.505254	Alcohol intake frequency. || id:ukb-b-5779	TRUE	reported	igd	2.06752	7.10893e-05	3.55407e-05	7456.18	3.5542e-05	0.265007
2.29985e-11	11	133780757	0.0250908	0.00375381	462346	ukb-b-5779	rs11223617	A	G	0.206155	Alcohol intake frequency. || id:ukb-b-5779	TRUE	reported	igd	2.55244	9.66312e-05	3.16284e-05	7456.18	3.16294e-05	0.235834
2e-08	11	58394154	0.022401	0.00398884	462346	ukb-b-5779	rs550942	T	C	0.823865	Alcohol intake frequency. || id:ukb-b-5779	TRUE	reported	igd	2.71225	6.82142e-05	1.97973e-05	7456.18	1.97977e-05	0.147615
8.69961e-15	11	47867059	-0.0235595	0.00303737	462346	ukb-b-5779	rs11039429	T	C	0.454624	Alcohol intake frequency. || id:ukb-b-5779	TRUE	reported	igd	2.06529	0.000130128	6.4528e-05	7456.18	6.45321e-05	0.481163
6.69993e-09	11	121801129	0.0179674	0.00309866	462346	ukb-b-5779	rs1666658	C	T	0.392206	Alcohol intake frequency. || id:ukb-b-5779	TRUE	reported	igd	2.10697	7.27203e-05	3.46702e-05	7456.18	3.46714e-05	0.258516
6.80002e-09	12	57511734	-0.0176811	0.00305026	462346	ukb-b-5779	rs12312693	C	T	0.451772	Alcohol intake frequency. || id:ukb-b-5779	TRUE	reported	igd	2.07406	7.26738e-05	3.59988e-05	7456.18	3.60001e-05	0.268423
8.40001e-09	12	56449435	-0.0184222	0.00319841	462346	ukb-b-5779	rs7302200	A	G	0.339998	Alcohol intake frequency. || id:ukb-b-5779	TRUE	reported	igd	2.17479	7.17542e-05	3.22032e-05	7456.18	3.22043e-05	0.240121
5.60003e-09	12	123885974	0.0207	0.00355204	462346	ukb-b-5779	rs28768122	C	T	0.759525	Alcohol intake frequency. || id:ukb-b-5779	TRUE	reported	igd	2.41525	7.34544e-05	2.68324e-05	7456.18	2.68331e-05	0.200073
3.79997e-08	12	23727301	-0.0237214	0.00431166	462346	ukb-b-5779	rs7298932	G	A	0.147849	Alcohol intake frequency. || id:ukb-b-5779	TRUE	reported	igd	2.93176	6.54673e-05	1.64964e-05	7456.18	1.64967e-05	0.123002
2.5e-08	13	68080817	0.0168979	0.00303207	462346	ukb-b-5779	rs1937522	G	A	0.528054	Alcohol intake frequency. || id:ukb-b-5779	TRUE	reported	igd	2.06169	6.71769e-05	3.34827e-05	7456.18	3.34838e-05	0.249661
2.69998e-09	14	73523162	-0.0188476	0.00316849	462346	ukb-b-5779	rs2535911	T	C	0.354749	Alcohol intake frequency. || id:ukb-b-5779	TRUE	reported	igd	2.15445	7.65315e-05	3.50365e-05	7456.18	3.50377e-05	0.261247
4e-09	14	59072226	0.0179489	0.00305071	462346	ukb-b-5779	rs186347	T	G	0.463343	Alcohol intake frequency. || id:ukb-b-5779	TRUE	reported	igd	2.07436	7.48698e-05	3.72337e-05	7456.18	3.72351e-05	0.277631
1.40001e-09	15	76508632	-0.0393728	0.00649583	462346	ukb-b-5779	rs80292319	C	T	0.057704	Alcohol intake frequency. || id:ukb-b-5779	TRUE	reported	igd	4.41691	7.94614e-05	8.64131e-06	7456.18	8.64138e-06	0.0644317
6.4003e-12	16	72105844	-0.0281947	0.00410324	462346	ukb-b-5779	rs72787062	A	G	0.162767	Alcohol intake frequency. || id:ukb-b-5779	TRUE	reported	igd	2.79004	0.000102121	2.78328e-05	7456.18	2.78336e-05	0.207532
1.79999e-08	16	51205819	0.0228752	0.00406259	462346	ukb-b-5779	rs728538	G	T	0.168868	Alcohol intake frequency. || id:ukb-b-5779	TRUE	reported	igd	2.7624	6.85736e-05	1.92488e-05	7456.18	1.92492e-05	0.143525
1.89998e-09	17	7615745	0.0237883	0.00396178	462346	ukb-b-5779	rs9906502	A	G	0.176998	Alcohol intake frequency. || id:ukb-b-5779	TRUE	reported	igd	2.69385	7.79792e-05	2.27184e-05	7456.18	2.27189e-05	0.169396
2.30001e-09	17	57780943	-0.0192695	0.0032265	462346	ukb-b-5779	rs4968391	T	G	0.674892	Alcohol intake frequency. || id:ukb-b-5779	TRUE	reported	igd	2.19389	7.71455e-05	3.38534e-05	7456.18	3.38546e-05	0.252426
9.69996e-09	17	29735752	0.0205894	0.00358993	462346	ukb-b-5779	rs9912298	C	A	0.239585	Alcohol intake frequency. || id:ukb-b-5779	TRUE	reported	igd	2.44101	7.11456e-05	2.59232e-05	7456.18	2.59239e-05	0.193293
7.59976e-22	18	21080859	-0.029326	0.00305313	462346	ukb-b-5779	rs1893659	A	C	0.459939	Alcohol intake frequency. || id:ukb-b-5779	TRUE	reported	igd	2.07601	0.000199548	9.91336e-05	7456.18	9.91435e-05	0.739231
1.40001e-08	18	22639237	0.0202641	0.00357005	462346	ukb-b-5779	rs5022348	T	C	0.40703	Alcohol intake frequency. || id:ukb-b-5779	TRUE	reported	igd	2.42749	6.96849e-05	3.36378e-05	7456.18	3.3639e-05	0.250818
1.6e-09	18	38313195	0.0261133	0.0043272	462346	ukb-b-5779	rs2043677	T	C	0.145599	Alcohol intake frequency. || id:ukb-b-5779	TRUE	reported	igd	2.94232	7.87667e-05	1.95971e-05	7456.18	1.95975e-05	0.146123
5.89997e-09	18	38269812	0.0248553	0.00427092	462346	ukb-b-5779	rs9958320	C	T	0.153147	Alcohol intake frequency. || id:ukb-b-5779	TRUE	reported	igd	2.90406	7.32534e-05	1.90009e-05	7456.18	1.90013e-05	0.141677
6.89922e-11	18	50843233	0.0200024	0.00306682	462346	ukb-b-5779	rs62097995	A	T	0.423591	Alcohol intake frequency. || id:ukb-b-5779	TRUE	reported	igd	2.08532	9.20069e-05	4.49291e-05	7456.18	4.49311e-05	0.335015
1.6e-10	18	53125435	-0.0195131	0.00305022	462346	ukb-b-5779	rs2924321	A	G	0.539592	Alcohol intake frequency. || id:ukb-b-5779	TRUE	reported	igd	2.07403	8.85163e-05	4.39806e-05	7456.18	4.39826e-05	0.327942
1.2e-08	21	34270051	-0.029795	0.00523292	462346	ukb-b-5779	rs11700855	G	A	0.093465	Alcohol intake frequency. || id:ukb-b-5779	TRUE	reported	igd	3.55818	7.01183e-05	1.18822e-05	7456.18	1.18823e-05	0.0885965
3.59998e-08	22	24828853	-0.0704589	0.0127906	462346	ukb-b-5779	rs71651683	T	C	0.0142	Alcohol intake frequency. || id:ukb-b-5779	TRUE	reported	igd	8.6971	6.56331e-05	1.83751e-06	7456.18	1.83751e-06	0.0137008
1.09999e-08	22	48881562	0.0173933	0.00304627	462346	ukb-b-5779	rs1894544	C	G	0.454379	Alcohol intake frequency. || id:ukb-b-5779	TRUE	reported	igd	2.07134	7.05115e-05	3.49623e-05	7456.18	3.49635e-05	0.260694
																			13.8264	13.8264
