# Supplementary material for: Assessing causality between different risk factors and pulmonary embolism: A Mendelian randomization study
Source: Front Cardiovasc Med. 2023 Feb 23;10:1057019. doi: 10.3389/fcvm.2023.1057019 (PMC9996005; doi:10.3389/fcvm.2023.1057019)
Supplement: Supplementary file 1 [file Data_Sheet_1.ZIP › Data list/BMI.xlsx]

## Sheet: Sheet1
samplesize.exposure	se.exposure	pos.exposure	pval.exposure	chr.exposure	beta.exposure	id.exposure	SNP	effect_allele.exposure	other_allele.exposure	eaf.exposure	exposure	mr_keep.exposure	pval_origin.exposure	data_source.exposure	SD	Beta/SD	（β/SD)2	2×（1-MAF）×MAF×（β/SD)2	（N-K-1/K）	[R2/(1-R2]	（N-K-1/K）×[R2/(1-R2]
461460	0.00261353	32196647	8e-10	1	0.0160597	ukb-b-19953	rs909001	G	C	0.17211	Body mass index (BMI) || id:ukb-b-19953	TRUE	reported	igd	1.77539	0.00904572	8.1825e-05	2.33182e-05	2681.9	2.33187e-05	0.0625385
461460	0.00236691	98315893	3.29989e-11	1	0.0157008	ukb-b-19953	rs12072739	G	A	0.224478	Body mass index (BMI) || id:ukb-b-19953	TRUE	reported	igd	1.60786	0.00976502	9.53556e-05	3.32004e-05	2681.9	3.32015e-05	0.0890433
461460	0.0046006	111338672	2.5e-08	1	-0.0256435	ukb-b-19953	rs115056380	A	G	0.048344	Body mass index (BMI) || id:ukb-b-19953	TRUE	reported	igd	3.12523	-0.00820533	6.73274e-05	6.19504e-06	2681.9	6.19508e-06	0.0166146
461460	0.00231332	11207269	7.19996e-09	1	-0.0133837	ukb-b-19953	rs2791643	T	C	0.761794	Body mass index (BMI) || id:ukb-b-19953	TRUE	reported	igd	1.57146	-0.00851674	7.25349e-05	2.63249e-05	2681.9	2.63256e-05	0.0706027
461460	0.00197308	16848652	1.6e-08	1	0.0111552	ukb-b-19953	rs156914	A	G	0.491786	Body mass index (BMI) || id:ukb-b-19953	TRUE	reported	igd	1.34033	0.00832273	6.92678e-05	3.46245e-05	2681.9	3.46257e-05	0.0928628
461460	0.00264876	23313353	6.00067e-12	1	-0.0182237	ukb-b-19953	rs10799778	G	T	0.833718	Body mass index (BMI) || id:ukb-b-19953	TRUE	reported	igd	1.79933	-0.0101281	0.000102578	2.84412e-05	2681.9	2.8442e-05	0.0762787
461460	0.00202425	230301811	9.09997e-09	1	-0.0116316	ukb-b-19953	rs11122450	G	T	0.611739	Body mass index (BMI) || id:ukb-b-19953	TRUE	reported	igd	1.37509	-0.00845879	7.15511e-05	3.39889e-05	2681.9	3.399e-05	0.0911578
461460	0.00206546	6657424	1.2e-08	1	0.0117835	ukb-b-19953	rs3866805	A	C	0.355683	Body mass index (BMI) || id:ukb-b-19953	TRUE	reported	igd	1.40308	0.00839828	7.05312e-05	3.23276e-05	2681.9	3.23287e-05	0.0867023
461460	0.00210047	33784146	3.69999e-10	1	0.0131586	ukb-b-19953	rs6682438	C	T	0.673081	Body mass index (BMI) || id:ukb-b-19953	TRUE	reported	igd	1.42687	0.00922202	8.50457e-05	3.74274e-05	2681.9	3.74288e-05	0.10038
461460	0.00264997	243832560	1e-12	1	-0.0188877	ukb-b-19953	rs4658403	T	C	0.833659	Body mass index (BMI) || id:ukb-b-19953	TRUE	reported	igd	1.80015	-0.0104923	0.000110089	3.05323e-05	2681.9	3.05333e-05	0.0818872
461460	0.00304983	78450517	3.59998e-37	1	0.038848	ukb-b-19953	rs34517439	A	C	0.121787	Body mass index (BMI) || id:ukb-b-19953	TRUE	reported	igd	2.07178	0.0187511	0.000351603	7.52112e-05	2681.9	7.52169e-05	0.201724
461460	0.00241434	115295160	5.30005e-09	1	0.0140931	ukb-b-19953	rs17544384	C	T	0.210864	Body mass index (BMI) || id:ukb-b-19953	TRUE	reported	igd	1.64008	0.00859293	7.38384e-05	2.45735e-05	2681.9	2.45741e-05	0.0659052
461460	0.00208669	60217457	8.00018e-11	2	0.0135646	ukb-b-19953	rs4672338	T	C	0.336228	Body mass index (BMI) || id:ukb-b-19953	TRUE	reported	igd	1.41751	0.00956934	9.15723e-05	4.0874e-05	2681.9	4.08756e-05	0.109624
461460	0.00211721	81741750	3.29997e-09	2	0.0125235	ukb-b-19953	rs6752979	A	G	0.31688	Body mass index (BMI) || id:ukb-b-19953	TRUE	reported	igd	1.43824	0.00870753	7.5821e-05	3.28255e-05	2681.9	3.28266e-05	0.0880376
461460	0.00229974	144035442	1.29999e-09	2	0.0139664	ukb-b-19953	rs2381404	C	T	0.243837	Body mass index (BMI) || id:ukb-b-19953	TRUE	reported	igd	1.56223	0.00894002	7.9924e-05	2.94729e-05	2681.9	2.94737e-05	0.0790457
461460	0.00217332	100123030	3.89996e-08	2	0.0119437	ukb-b-19953	rs6707827	G	A	0.703627	Body mass index (BMI) || id:ukb-b-19953	TRUE	reported	igd	1.47635	0.00808999	6.5448e-05	2.72965e-05	2681.9	2.72973e-05	0.0732086
461460	0.00288163	136389840	4.79999e-10	2	-0.0179406	ukb-b-19953	rs3213943	A	C	0.131525	Body mass index (BMI) || id:ukb-b-19953	TRUE	reported	igd	1.95752	-0.00916498	8.39969e-05	1.91893e-05	2681.9	1.91897e-05	0.0514648
461460	0.00203614	182566998	4e-08	2	-0.0111798	ukb-b-19953	rs62190049	C	G	0.390446	Body mass index (BMI) || id:ukb-b-19953	TRUE	reported	igd	1.38317	-0.00808275	6.53309e-05	3.10972e-05	2681.9	3.10982e-05	0.0834023
461460	0.00205506	41637688	2.99999e-09	2	0.0121875	ukb-b-19953	rs10169594	C	T	0.363139	Body mass index (BMI) || id:ukb-b-19953	TRUE	reported	igd	1.39602	0.00873018	7.6216e-05	3.52528e-05	2681.9	3.52541e-05	0.0945479
461460	0.0022826	133523605	3.29997e-08	2	0.012611	ukb-b-19953	rs13033310	A	G	0.25276	Body mass index (BMI) || id:ukb-b-19953	TRUE	reported	igd	1.55059	0.00813304	6.61463e-05	2.49864e-05	2681.9	2.4987e-05	0.0670127
461460	0.00247385	172818467	2.69998e-08	2	0.0137622	ukb-b-19953	rs56133507	G	T	0.196875	Body mass index (BMI) || id:ukb-b-19953	TRUE	reported	igd	1.68051	0.00818931	6.70648e-05	2.12079e-05	2681.9	2.12084e-05	0.0568788
461460	0.00198558	204053742	1.6e-09	2	0.0119751	ukb-b-19953	rs11675464	G	A	0.562988	Body mass index (BMI) || id:ukb-b-19953	TRUE	reported	igd	1.34882	0.0088782	7.88224e-05	3.87857e-05	2681.9	3.87872e-05	0.104024
461460	0.00278352	208307761	6.69993e-09	2	0.0161392	ukb-b-19953	rs10172070	T	C	0.146466	Body mass index (BMI) || id:ukb-b-19953	TRUE	reported	igd	1.89087	0.00853534	7.2852e-05	1.8215e-05	2681.9	1.82153e-05	0.0488517
461460	0.00206707	239597	1.6e-08	2	-0.0116835	ukb-b-19953	rs6710091	G	C	0.348174	Body mass index (BMI) || id:ukb-b-19953	TRUE	reported	igd	1.40418	-0.00832053	6.92311e-05	3.14239e-05	2681.9	3.14248e-05	0.0842783
461460	0.00286187	10982487	3.69999e-08	2	0.0157557	ukb-b-19953	rs56930105	T	C	0.139295	Body mass index (BMI) || id:ukb-b-19953	TRUE	reported	igd	1.94409	0.0081044	6.56813e-05	1.57493e-05	2681.9	1.57496e-05	0.0422387
461460	0.00234795	35447243	6.1e-09	2	-0.0136501	ukb-b-19953	rs13012070	A	G	0.228388	Body mass index (BMI) || id:ukb-b-19953	TRUE	reported	igd	1.59498	-0.00855815	7.3242e-05	2.58144e-05	2681.9	2.58151e-05	0.0692335
461460	0.00204032	175166636	2.39994e-13	2	-0.014947	ukb-b-19953	rs34234296	A	G	0.392437	Body mass index (BMI) || id:ukb-b-19953	TRUE	reported	igd	1.38601	-0.0107842	0.000116299	5.54586e-05	2681.9	5.54616e-05	0.148743
461460	0.00211292	48085349	1.40001e-09	3	-0.0127854	ukb-b-19953	rs11919665	T	A	0.679775	Body mass index (BMI) || id:ukb-b-19953	TRUE	reported	igd	1.43532	-0.00890767	7.93466e-05	3.45445e-05	2681.9	3.45457e-05	0.0926481
461460	0.00203996	108031094	4.10015e-11	3	0.0134619	ukb-b-19953	rs1471093	A	G	0.616663	Body mass index (BMI) || id:ukb-b-19953	TRUE	reported	igd	1.38576	0.00971444	9.43703e-05	4.46163e-05	2681.9	4.46183e-05	0.119662
461460	0.00205086	157815217	9.29994e-09	3	-0.0117766	ukb-b-19953	rs1608113	T	A	0.364998	Body mass index (BMI) || id:ukb-b-19953	TRUE	reported	igd	1.39317	-0.00845312	7.14552e-05	3.3123e-05	2681.9	3.31241e-05	0.0888355
461460	0.00214833	69925128	8.99912e-11	3	0.0139276	ukb-b-19953	rs56038322	A	G	0.31062	Body mass index (BMI) || id:ukb-b-19953	TRUE	reported	igd	1.45938	0.00954351	9.10786e-05	3.90063e-05	2681.9	3.90078e-05	0.104615
461460	0.00200164	104631603	1e-14	3	0.0154849	ukb-b-19953	rs9830592	A	C	0.582421	Body mass index (BMI) || id:ukb-b-19953	TRUE	reported	igd	1.35973	0.0113882	0.000129691	6.30836e-05	2681.9	6.30876e-05	0.169195
461460	0.00364437	114371939	1.7e-09	3	-0.0219584	ukb-b-19953	rs76183894	C	T	0.080747	Body mass index (BMI) || id:ukb-b-19953	TRUE	reported	igd	2.47565	-0.00886975	7.86724e-05	1.16792e-05	2681.9	1.16794e-05	0.0313229
461460	0.00214045	123051230	4.60002e-08	3	-0.011701	ukb-b-19953	rs9839081	A	G	0.325232	Body mass index (BMI) || id:ukb-b-19953	TRUE	reported	igd	1.45403	-0.00804731	6.47592e-05	2.84236e-05	2681.9	2.84244e-05	0.0762315
461460	0.00226874	131876605	2e-09	3	-0.0136071	ukb-b-19953	rs3851998	G	C	0.743064	Body mass index (BMI) || id:ukb-b-19953	TRUE	reported	igd	1.54117	-0.00882905	7.79521e-05	2.97652e-05	2681.9	2.97661e-05	0.0798297
461460	0.00208902	62687746	8.10028e-11	3	-0.0135754	ukb-b-19953	rs6769617	T	A	0.66386	Body mass index (BMI) || id:ukb-b-19953	TRUE	reported	igd	1.41909	-0.00956628	9.15137e-05	4.08425e-05	2681.9	4.08442e-05	0.10954
461460	0.00219666	12324230	1.7e-10	3	-0.0140307	ukb-b-19953	rs2920503	T	C	0.285413	Body mass index (BMI) || id:ukb-b-19953	TRUE	reported	igd	1.49221	-0.00940263	8.84095e-05	3.60627e-05	2681.9	3.6064e-05	0.09672
461460	0.00212202	12926096	2.39999e-09	3	0.01267	ukb-b-19953	rs2569993	C	T	0.320327	Body mass index (BMI) || id:ukb-b-19953	TRUE	reported	igd	1.44151	0.00878942	7.72539e-05	3.36391e-05	2681.9	3.36402e-05	0.0902197
461460	0.00205674	196116393	9.70063e-11	3	0.0133088	ukb-b-19953	rs6774894	A	T	0.358148	Body mass index (BMI) || id:ukb-b-19953	TRUE	reported	igd	1.39716	0.0095256	9.07371e-05	4.17169e-05	2681.9	4.17187e-05	0.111885
461460	0.00203101	38692835	5.10035e-11	4	-0.0133384	ukb-b-19953	rs1000096	T	C	0.401094	Body mass index (BMI) || id:ukb-b-19953	TRUE	reported	igd	1.37968	-0.00966773	9.34651e-05	4.49039e-05	2681.9	4.49059e-05	0.120433
461460	0.0020106	96150044	1.09999e-08	4	0.011487	ukb-b-19953	rs4419475	T	A	0.407327	Body mass index (BMI) || id:ukb-b-19953	TRUE	reported	igd	1.36582	0.00841035	7.07339e-05	3.4152e-05	2681.9	3.41532e-05	0.0915954
461460	0.00201048	113256737	3.79997e-08	4	0.0110552	ukb-b-19953	rs59068084	T	G	0.410232	Body mass index (BMI) || id:ukb-b-19953	TRUE	reported	igd	1.36574	0.00809468	6.55239e-05	3.17059e-05	2681.9	3.17069e-05	0.0850348
461460	0.00243798	171635471	5.39995e-09	4	-0.0142245	ukb-b-19953	rs111598585	T	C	0.208671	Body mass index (BMI) || id:ukb-b-19953	TRUE	reported	igd	1.65614	-0.00858895	7.377e-05	2.43629e-05	2681.9	2.43635e-05	0.0653405
461460	0.00199427	180167906	8.19993e-10	4	-0.0122469	ukb-b-19953	rs7683836	A	G	0.557215	Body mass index (BMI) || id:ukb-b-19953	TRUE	reported	igd	1.35472	-0.00904014	8.17241e-05	4.0327e-05	2681.9	4.03286e-05	0.108157
461460	0.0020591	20257769	2.19999e-08	4	-0.0115222	ukb-b-19953	rs6831088	A	G	0.640139	Body mass index (BMI) || id:ukb-b-19953	TRUE	reported	igd	1.39876	-0.00823741	6.7855e-05	3.12623e-05	2681.9	3.12633e-05	0.083845
461460	0.0021139	52818664	2e-08	4	0.0118583	ukb-b-19953	rs2102278	G	A	0.322486	Body mass index (BMI) || id:ukb-b-19953	TRUE	reported	igd	1.43599	0.00825793	6.81933e-05	2.9799e-05	2681.9	2.97998e-05	0.0799202
461460	0.00251598	147354089	5.80003e-10	4	-0.0155896	ukb-b-19953	rs113079574	T	C	0.19279	Body mass index (BMI) || id:ukb-b-19953	TRUE	reported	igd	1.70913	-0.00912138	8.31997e-05	2.58954e-05	2681.9	2.58961e-05	0.0694507
461460	0.00310659	89054667	1.39991e-13	4	-0.0229681	ukb-b-19953	rs4148155	G	A	0.113268	Body mass index (BMI) || id:ukb-b-19953	TRUE	reported	igd	2.11033	-0.0108836	0.000118454	2.37946e-05	2681.9	2.37951e-05	0.0638162
461460	0.00599385	100239319	4.60002e-10	4	0.037357	ukb-b-19953	rs1229984	C	T	0.972775	Body mass index (BMI) || id:ukb-b-19953	TRUE	reported	igd	4.07167	0.00917485	8.41779e-05	4.4587e-06	2681.9	4.45872e-06	0.0119579
461460	0.00210438	140774684	1.6e-10	4	-0.0134661	ukb-b-19953	rs17289010	G	A	0.32787	Body mass index (BMI) || id:ukb-b-19953	TRUE	reported	igd	1.42952	-0.00941999	8.87363e-05	3.91099e-05	2681.9	3.91114e-05	0.104893
461460	0.00200557	105870033	5e-09	5	0.0117237	ukb-b-19953	rs62379271	G	T	0.578511	Body mass index (BMI) || id:ukb-b-19953	TRUE	reported	igd	1.3624	0.00860518	7.40491e-05	3.61117e-05	2681.9	3.6113e-05	0.0968514
461460	0.00199631	112448114	1.79999e-09	5	0.0120126	ukb-b-19953	rs7704382	G	C	0.433528	Body mass index (BMI) || id:ukb-b-19953	TRUE	reported	igd	1.35611	0.00885813	7.84665e-05	3.85398e-05	2681.9	3.85413e-05	0.103364
461460	0.00536236	50723410	2.80001e-09	5	0.0318817	ukb-b-19953	rs116374395	A	G	0.035444	Body mass index (BMI) || id:ukb-b-19953	TRUE	reported	igd	3.6427	0.00875222	7.66014e-05	5.23766e-06	2681.9	5.23769e-06	0.014047
461460	0.00205533	80874229	1.2e-08	5	-0.0117129	ukb-b-19953	rs28404639	T	C	0.366041	Body mass index (BMI) || id:ukb-b-19953	TRUE	reported	igd	1.3962	-0.00838911	7.03772e-05	3.26627e-05	2681.9	3.26638e-05	0.0876011
461460	0.00226991	140990108	1.7e-09	5	0.0136775	ukb-b-19953	rs10063055	T	C	0.253365	Body mass index (BMI) || id:ukb-b-19953	TRUE	reported	igd	1.54197	0.00887015	7.86796e-05	2.97678e-05	2681.9	2.97687e-05	0.0798367
461460	0.00201769	77380723	1.2e-08	5	-0.0115046	ukb-b-19953	rs252761	T	G	0.587966	Body mass index (BMI) || id:ukb-b-19953	TRUE	reported	igd	1.37063	-0.00839363	7.04531e-05	3.41362e-05	2681.9	3.41374e-05	0.0915531
461460	0.0022697	158271680	2.19999e-09	5	0.0135831	ukb-b-19953	rs17056301	C	T	0.256425	Body mass index (BMI) || id:ukb-b-19953	TRUE	reported	igd	1.54183	0.00880975	7.76116e-05	2.95966e-05	2681.9	2.95975e-05	0.0793775
461460	0.00198514	3513485	9.60064e-11	5	-0.0128512	ukb-b-19953	rs698147	G	A	0.543596	Body mass index (BMI) || id:ukb-b-19953	TRUE	reported	igd	1.34852	-0.00952984	9.08178e-05	4.50637e-05	2681.9	4.50657e-05	0.120862
461460	0.00226776	94197477	4.90004e-08	5	0.0123714	ukb-b-19953	rs159037	C	T	0.253903	Body mass index (BMI) || id:ukb-b-19953	TRUE	reported	igd	1.54051	0.00803072	6.44925e-05	2.44345e-05	2681.9	2.4435e-05	0.0655324
461460	0.00201085	119389031	5.40008e-12	5	0.013865	ukb-b-19953	rs347551	G	C	0.472268	Body mass index (BMI) || id:ukb-b-19953	TRUE	reported	igd	1.36599	0.0101502	0.000103026	5.13545e-05	2681.9	5.13571e-05	0.137735
461460	0.00237757	167362416	2.59998e-08	5	0.0132315	ukb-b-19953	rs32421	T	A	0.224315	Body mass index (BMI) || id:ukb-b-19953	TRUE	reported	igd	1.6151	0.00819235	6.71147e-05	2.33556e-05	2681.9	2.33562e-05	0.0626389
461460	0.00200924	42516718	2.59998e-08	6	0.0111809	ukb-b-19953	rs9349235	T	C	0.410635	Body mass index (BMI) || id:ukb-b-19953	TRUE	reported	igd	1.36489	0.00819177	6.71051e-05	3.24808e-05	2681.9	3.24818e-05	0.087113
461460	0.00236315	100629078	1.6e-08	6	0.0133488	ukb-b-19953	rs57989773	C	T	0.244995	Body mass index (BMI) || id:ukb-b-19953	TRUE	reported	igd	1.60531	0.00831541	6.91461e-05	2.55803e-05	2681.9	2.55809e-05	0.0686055
461460	0.00228932	104847441	8.30004e-09	6	0.0131899	ukb-b-19953	rs156201	C	G	0.753455	Body mass index (BMI) || id:ukb-b-19953	TRUE	reported	igd	1.55515	0.00848141	7.19343e-05	2.67251e-05	2681.9	2.67258e-05	0.071676
461460	0.0023121	124925032	3.29989e-11	6	0.015339	ukb-b-19953	rs2875762	C	G	0.242953	Body mass index (BMI) || id:ukb-b-19953	TRUE	reported	igd	1.57063	0.00976615	9.53777e-05	3.5085e-05	2681.9	3.50863e-05	0.0940979
461460	0.00218251	73742152	1.40001e-08	6	0.0123701	ukb-b-19953	rs7776021	A	G	0.287599	Body mass index (BMI) || id:ukb-b-19953	TRUE	reported	igd	1.4826	0.00834353	6.96145e-05	2.85261e-05	2681.9	2.85269e-05	0.0765063
461460	0.00209236	120173501	5.79963e-12	6	-0.0144025	ukb-b-19953	rs13218383	G	C	0.335132	Body mass index (BMI) || id:ukb-b-19953	TRUE	reported	igd	1.42136	-0.0101329	0.000102676	4.57562e-05	2681.9	4.57583e-05	0.122719
461460	0.00266497	131924689	3.79997e-08	6	0.0146523	ukb-b-19953	rs2248551	A	G	0.164522	Body mass index (BMI) || id:ukb-b-19953	TRUE	reported	igd	1.81034	0.00809369	6.55078e-05	1.80087e-05	2681.9	1.8009e-05	0.0482984
461460	0.0023901	70357368	1.29999e-08	6	-0.0135915	ukb-b-19953	rs7761673	A	T	0.21988	Body mass index (BMI) || id:ukb-b-19953	TRUE	reported	igd	1.62362	-0.00837113	7.00759e-05	2.40406e-05	2681.9	2.40412e-05	0.0644761
461460	0.00197569	143185557	1e-09	6	-0.0120592	ukb-b-19953	rs765874	A	T	0.489362	Body mass index (BMI) || id:ukb-b-19953	TRUE	reported	igd	1.3421	-0.0089853	8.07356e-05	4.03496e-05	2681.9	4.03512e-05	0.108218
461460	0.00210115	9510030	4.39997e-08	6	-0.0115	ukb-b-19953	rs9463175	T	C	0.338958	Body mass index (BMI) || id:ukb-b-19953	TRUE	reported	igd	1.42733	-0.00805701	6.49154e-05	2.90906e-05	2681.9	2.90914e-05	0.0780203
461460	0.00204115	108888593	2.09991e-17	6	0.0173213	ukb-b-19953	rs2253310	G	C	0.626099	Body mass index (BMI) || id:ukb-b-19953	TRUE	reported	igd	1.38657	0.0124922	0.000156055	7.30645e-05	2681.9	7.30699e-05	0.195966
461460	0.00197919	126064920	2e-08	6	0.0111013	ukb-b-19953	rs9388446	A	T	0.515653	Body mass index (BMI) || id:ukb-b-19953	TRUE	reported	igd	1.34448	0.00825694	6.81771e-05	3.40552e-05	2681.9	3.40563e-05	0.0913357
461460	0.00333603	138817193	6.59933e-13	7	-0.0239781	ukb-b-19953	rs11525873	C	T	0.097701	Body mass index (BMI) || id:ukb-b-19953	TRUE	reported	igd	2.26619	-0.0105808	0.000111953	1.97385e-05	2681.9	1.97389e-05	0.0529379
461460	0.00198283	93096635	8.10009e-09	7	0.0114345	ukb-b-19953	rs34696181	C	T	0.476084	Body mass index (BMI) || id:ukb-b-19953	TRUE	reported	igd	1.34695	0.00848916	7.20658e-05	3.59505e-05	2681.9	3.59518e-05	0.0964191
461460	0.00198814	113452183	1e-15	7	-0.0159568	ukb-b-19953	rs6962980	C	A	0.556019	Body mass index (BMI) || id:ukb-b-19953	TRUE	reported	igd	1.35056	-0.0118149	0.000139593	6.89204e-05	2681.9	6.89251e-05	0.18485
461460	0.00199583	50564204	1.5e-09	7	-0.0120727	ukb-b-19953	rs3807566	T	G	0.43832	Body mass index (BMI) || id:ukb-b-19953	TRUE	reported	igd	1.35578	-0.00890459	7.92917e-05	3.90425e-05	2681.9	3.90441e-05	0.104712
461460	0.00352561	114744463	2.5e-08	7	-0.0196382	ukb-b-19953	rs74750282	C	T	0.086623	Body mass index (BMI) || id:ukb-b-19953	TRUE	reported	igd	2.39498	-0.00819975	6.72358e-05	1.06393e-05	2681.9	1.06394e-05	0.0285339
461460	0.00635399	14645949	1.2e-08	7	-0.0361735	ukb-b-19953	rs9638713	G	A	0.97477	Body mass index (BMI) || id:ukb-b-19953	TRUE	reported	igd	4.31632	-0.00838064	7.02351e-05	3.45464e-06	2681.9	3.45466e-06	0.00926505
461460	0.00280491	26941065	1.79999e-08	7	0.0157894	ukb-b-19953	rs213518	C	T	0.145608	Body mass index (BMI) || id:ukb-b-19953	TRUE	reported	igd	1.9054	0.00828666	6.86688e-05	1.70857e-05	2681.9	1.7086e-05	0.0458228
461460	0.0024548	71579606	3.09999e-10	7	-0.0154472	ukb-b-19953	rs73124396	C	T	0.205144	Body mass index (BMI) || id:ukb-b-19953	TRUE	reported	igd	1.66757	-0.00926332	8.58091e-05	2.7984e-05	2681.9	2.79848e-05	0.0750525
461460	0.00198816	24354300	1e-09	7	0.0121413	ukb-b-19953	rs4307239	G	A	0.458941	Body mass index (BMI) || id:ukb-b-19953	TRUE	reported	igd	1.35057	0.00898973	8.08153e-05	4.01352e-05	2681.9	4.01368e-05	0.107643
461460	0.00218145	137435925	1.79999e-08	7	0.0122748	ukb-b-19953	rs7802342	G	T	0.288566	Body mass index (BMI) || id:ukb-b-19953	TRUE	reported	igd	1.48188	0.00828328	6.86127e-05	2.81718e-05	2681.9	2.81726e-05	0.075556
461460	0.00201928	38329650	2e-10	8	0.0128445	ukb-b-19953	rs36061954	T	C	0.398747	Body mass index (BMI) || id:ukb-b-19953	TRUE	reported	igd	1.37171	0.00936383	8.76814e-05	4.20428e-05	2681.9	4.20446e-05	0.112759
461460	0.00321496	118884379	9.8992e-12	8	0.0218864	ukb-b-19953	rs72673947	G	A	0.107031	Body mass index (BMI) || id:ukb-b-19953	TRUE	reported	igd	2.18395	0.0100215	0.00010043	1.91973e-05	2681.9	1.91976e-05	0.0514862
461460	0.00404552	74714869	2e-08	8	0.022711	ukb-b-19953	rs145981104	G	A	0.063711	Body mass index (BMI) || id:ukb-b-19953	TRUE	reported	igd	2.74816	0.00826409	6.82951e-05	8.14787e-06	2681.9	8.14794e-06	0.021852
461460	0.00198907	143383694	4.20001e-10	8	0.0124247	ukb-b-19953	rs10099330	G	A	0.45285	Body mass index (BMI) || id:ukb-b-19953	TRUE	reported	igd	1.35119	0.00919536	8.45547e-05	4.19014e-05	2681.9	4.19031e-05	0.11238
461460	0.002052	23203619	3.89996e-08	9	-0.0112741	ukb-b-19953	rs10965698	T	C	0.369897	Body mass index (BMI) || id:ukb-b-19953	TRUE	reported	igd	1.39394	-0.00808793	6.54146e-05	3.04928e-05	2681.9	3.04937e-05	0.0817812
461460	0.00207043	11859607	1.40001e-09	9	-0.0125305	ukb-b-19953	rs10809621	G	C	0.350143	Body mass index (BMI) || id:ukb-b-19953	TRUE	reported	igd	1.40646	-0.00890924	7.93746e-05	3.61223e-05	2681.9	3.61236e-05	0.0968798
461460	0.00226426	140363045	3.69999e-08	9	-0.0124638	ukb-b-19953	rs28670671	C	T	0.286024	Body mass index (BMI) || id:ukb-b-19953	TRUE	reported	igd	1.53813	-0.00810321	6.5662e-05	2.68182e-05	2681.9	2.6819e-05	0.0719258
461460	0.00199415	81370555	1.2e-09	9	-0.0121232	ukb-b-19953	rs10780248	A	G	0.559454	Body mass index (BMI) || id:ukb-b-19953	TRUE	reported	igd	1.35464	-0.00894937	8.00912e-05	3.94794e-05	2681.9	3.9481e-05	0.105884
461460	0.00208641	120377178	1.80011e-11	9	-0.0140202	ukb-b-19953	rs7038943	C	T	0.33879	Body mass index (BMI) || id:ukb-b-19953	TRUE	reported	igd	1.41732	-0.00989208	9.78532e-05	4.38405e-05	2681.9	4.38424e-05	0.117581
461460	0.00280183	131040874	1.40001e-10	9	0.0179769	ukb-b-19953	rs56203622	C	T	0.145529	Body mass index (BMI) || id:ukb-b-19953	TRUE	reported	igd	1.90331	0.00944509	8.92097e-05	2.21865e-05	2681.9	2.2187e-05	0.0595033
461460	0.00205069	34074476	2.80001e-09	9	0.0121836	ukb-b-19953	rs12001437	C	T	0.367678	Body mass index (BMI) || id:ukb-b-19953	TRUE	reported	igd	1.39305	0.00874598	7.64922e-05	3.55675e-05	2681.9	3.55687e-05	0.0953919
461460	0.00204252	37081301	2.1e-10	9	-0.0129826	ukb-b-19953	rs7034554	G	A	0.373825	Body mass index (BMI) || id:ukb-b-19953	TRUE	reported	igd	1.3875	-0.00935682	8.75501e-05	4.09874e-05	2681.9	4.09891e-05	0.109929
461460	0.00197747	73796450	4.79954e-11	9	0.0130075	ukb-b-19953	rs1360201	T	C	0.481546	Body mass index (BMI) || id:ukb-b-19953	TRUE	reported	igd	1.34331	0.00968316	9.37635e-05	4.68179e-05	2681.9	4.68201e-05	0.125567
461460	0.00199876	80510077	3.40001e-08	9	0.0110318	ukb-b-19953	rs13291723	A	G	0.570683	Body mass index (BMI) || id:ukb-b-19953	TRUE	reported	igd	1.35777	0.00812491	6.60142e-05	3.23475e-05	2681.9	3.23485e-05	0.0867555
461460	0.00203825	126093999	1e-11	9	0.0138734	ukb-b-19953	rs10760277	T	C	0.385049	Body mass index (BMI) || id:ukb-b-19953	TRUE	reported	igd	1.3846	0.0100198	0.000100396	4.75448e-05	2681.9	4.75471e-05	0.127517
461460	0.00286631	76363107	4.30031e-13	10	0.0207688	ukb-b-19953	rs10824211	T	C	0.139491	Body mass index (BMI) || id:ukb-b-19953	TRUE	reported	igd	1.94711	0.0106665	0.000113774	2.73133e-05	2681.9	2.7314e-05	0.0732535
461460	0.00201921	78760959	7.29995e-09	10	0.0116794	ukb-b-19953	rs11001963	T	C	0.581338	Body mass index (BMI) || id:ukb-b-19953	TRUE	reported	igd	1.37167	0.00851475	7.2501e-05	3.52912e-05	2681.9	3.52924e-05	0.0946508
461460	0.00788004	131783328	1.29999e-08	10	0.0448186	ukb-b-19953	rs117118217	C	G	0.017711	Body mass index (BMI) || id:ukb-b-19953	TRUE	reported	igd	5.35298	0.00837265	7.01012e-05	2.43915e-06	2681.9	2.43915e-06	0.00654157
461460	0.00230766	34511990	1.40001e-08	10	-0.0130834	ukb-b-19953	rs11009685	T	C	0.244096	Body mass index (BMI) || id:ukb-b-19953	TRUE	reported	igd	1.56761	-0.00834607	6.96568e-05	2.57052e-05	2681.9	2.57059e-05	0.0689406
461460	0.00211928	61842645	5.99998e-09	10	-0.0123274	ukb-b-19953	rs7070670	T	C	0.327923	Body mass index (BMI) || id:ukb-b-19953	TRUE	reported	igd	1.43964	-0.00856281	7.33217e-05	3.23186e-05	2681.9	3.23197e-05	0.0866782
461460	0.00245216	132955696	6.19998e-09	10	-0.0142516	ukb-b-19953	rs7081254	C	T	0.205739	Body mass index (BMI) || id:ukb-b-19953	TRUE	reported	igd	1.66577	-0.00855555	7.31974e-05	2.39224e-05	2681.9	2.3923e-05	0.0641591
461460	0.00311639	18549889	1.29999e-08	10	0.0177354	ukb-b-19953	rs73601548	T	C	0.114527	Body mass index (BMI) || id:ukb-b-19953	TRUE	reported	igd	2.11699	0.00837765	7.0185e-05	1.4235e-05	2681.9	1.42352e-05	0.0381774
461460	0.00198686	53680099	4.49987e-11	10	0.0130895	ukb-b-19953	rs12259464	A	G	0.48447	Body mass index (BMI) || id:ukb-b-19953	TRUE	reported	igd	1.34969	0.00969815	9.40541e-05	4.69817e-05	2681.9	4.69839e-05	0.126006
461460	0.00248571	2199686	2e-08	11	0.0139533	ukb-b-19953	rs146569428	A	G	0.200749	Body mass index (BMI) || id:ukb-b-19953	TRUE	reported	igd	1.68856	0.00826341	6.8284e-05	2.19122e-05	2681.9	2.19127e-05	0.0587676
461460	0.00202961	45438374	6.1e-09	11	0.0117979	ukb-b-19953	rs10742752	C	T	0.612239	Body mass index (BMI) || id:ukb-b-19953	TRUE	reported	igd	1.37873	0.00855707	7.32234e-05	3.47668e-05	2681.9	3.47681e-05	0.0932445
461460	0.00812381	46159333	6.20012e-11	11	0.0531292	ukb-b-19953	rs55707359	G	T	0.015432	Body mass index (BMI) || id:ukb-b-19953	TRUE	reported	igd	5.51857	0.00962734	9.26858e-05	2.81651e-06	2681.9	2.81652e-06	0.00755362
461460	0.00428501	116942753	1.29999e-08	11	0.0243383	ukb-b-19953	rs7928320	G	C	0.056563	Body mass index (BMI) || id:ukb-b-19953	TRUE	reported	igd	2.91084	0.00836125	6.99106e-05	7.46136e-06	2681.9	7.46142e-06	0.0200108
461460	0.00202121	121922587	8.4004e-13	11	-0.0144616	ukb-b-19953	rs11218510	A	G	0.40047	Body mass index (BMI) || id:ukb-b-19953	TRUE	reported	igd	1.37303	-0.0105327	0.000110937	5.32705e-05	2681.9	5.32733e-05	0.142874
461460	0.00199819	131451862	9.20026e-11	11	0.0129468	ukb-b-19953	rs2512892	C	T	0.566085	Body mass index (BMI) || id:ukb-b-19953	TRUE	reported	igd	1.35739	0.00953803	9.0974e-05	4.46924e-05	2681.9	4.46944e-05	0.119866
461460	0.0021408	131934926	4.70002e-10	11	-0.0133343	ukb-b-19953	rs1793636	C	G	0.309144	Body mass index (BMI) || id:ukb-b-19953	TRUE	reported	igd	1.45426	-0.00916911	8.40725e-05	3.59114e-05	2681.9	3.59127e-05	0.0963143
461460	0.00199081	69443822	1.69981e-13	11	-0.0146771	ukb-b-19953	rs594024	C	T	0.554162	Body mass index (BMI) || id:ukb-b-19953	TRUE	reported	igd	1.35237	-0.0108528	0.000117784	5.8201e-05	2681.9	5.82044e-05	0.156098
461460	0.00242199	76474827	1.2e-10	11	-0.0155862	ukb-b-19953	rs10160769	C	G	0.21751	Body mass index (BMI) || id:ukb-b-19953	TRUE	reported	igd	1.64528	-0.00947329	8.97432e-05	3.05485e-05	2681.9	3.05494e-05	0.0819305
461460	0.00267522	64090422	8.30042e-12	11	-0.0182782	ukb-b-19953	rs7947143	A	G	0.163483	Body mass index (BMI) || id:ukb-b-19953	TRUE	reported	igd	1.8173	-0.0100579	0.000101161	2.76689e-05	2681.9	2.76696e-05	0.0742072
461460	0.00200698	2161561	2.99999e-08	12	0.0111273	ukb-b-19953	rs723672	T	C	0.43151	Body mass index (BMI) || id:ukb-b-19953	TRUE	reported	igd	1.36336	0.00816168	6.66131e-05	3.26816e-05	2681.9	3.26827e-05	0.0876516
461460	0.00287086	19288508	1.2e-10	12	0.0184851	ukb-b-19953	rs10505836	C	A	0.860012	Body mass index (BMI) || id:ukb-b-19953	TRUE	reported	igd	1.9502	0.00947857	8.98433e-05	2.16327e-05	2681.9	2.16332e-05	0.058018
461460	0.0050761	24024639	3.59998e-10	12	0.0318357	ukb-b-19953	rs78086698	C	T	0.039838	Body mass index (BMI) || id:ukb-b-19953	TRUE	reported	igd	3.44824	0.00923246	8.52382e-05	6.52088e-06	2681.9	6.52093e-06	0.0174885
461460	0.00221303	69681101	6.09958e-11	12	-0.0144763	ukb-b-19953	rs317656	A	T	0.724452	Body mass index (BMI) || id:ukb-b-19953	TRUE	reported	igd	1.50333	-0.00962949	9.27271e-05	3.70206e-05	2681.9	3.7022e-05	0.0992892
461460	0.00254312	60966740	1.40001e-09	12	0.0153916	ukb-b-19953	rs4267103	C	T	0.186347	Body mass index (BMI) || id:ukb-b-19953	TRUE	reported	igd	1.72756	0.00890943	7.93779e-05	2.40708e-05	2681.9	2.40714e-05	0.0645572
461460	0.00233641	82424100	2.19999e-08	12	-0.0130768	ukb-b-19953	rs11115160	A	G	0.237797	Body mass index (BMI) || id:ukb-b-19953	TRUE	reported	igd	1.58714	-0.00823921	6.78845e-05	2.46081e-05	2681.9	2.46087e-05	0.0659981
461460	0.00214136	133414054	1.2e-08	12	-0.012198	ukb-b-19953	rs6560906	C	T	0.691874	Body mass index (BMI) || id:ukb-b-19953	TRUE	reported	igd	1.45464	-0.00838556	7.03176e-05	2.99812e-05	2681.9	2.99821e-05	0.0804091
461460	0.00205437	68107914	4.09996e-08	12	-0.0112754	ukb-b-19953	rs7306534	A	G	0.621712	Body mass index (BMI) || id:ukb-b-19953	TRUE	reported	igd	1.39555	-0.00807953	6.52789e-05	3.07054e-05	2681.9	3.07063e-05	0.0823513
461460	0.00199336	107713511	1.79999e-09	12	0.011981	ukb-b-19953	rs961498	C	G	0.503131	Body mass index (BMI) || id:ukb-b-19953	TRUE	reported	igd	1.35411	0.0088479	7.82854e-05	3.91411e-05	2681.9	3.91427e-05	0.104977
461460	0.00278318	121671133	3.09999e-09	12	0.0164869	ukb-b-19953	rs11610621	A	T	0.148174	Body mass index (BMI) || id:ukb-b-19953	TRUE	reported	igd	1.89064	0.00872028	7.60434e-05	1.91962e-05	2681.9	1.91965e-05	0.0514832
461460	0.00266515	40762556	8.9e-09	13	0.0153235	ukb-b-19953	rs17446299	G	C	0.165544	Body mass index (BMI) || id:ukb-b-19953	TRUE	reported	igd	1.81046	0.00846388	7.16372e-05	1.97918e-05	2681.9	1.97922e-05	0.0530807
461460	0.00199052	112217108	3.19963e-14	13	0.0151051	ukb-b-19953	rs9515446	G	A	0.447709	Body mass index (BMI) || id:ukb-b-19953	TRUE	reported	igd	1.35218	0.0111709	0.00012479	6.17126e-05	2681.9	6.17164e-05	0.165517
461460	0.0021094	67472713	1.40001e-10	13	-0.0135388	ukb-b-19953	rs9571687	A	C	0.329363	Body mass index (BMI) || id:ukb-b-19953	TRUE	reported	igd	1.43293	-0.00944831	8.92706e-05	3.94367e-05	2681.9	3.94383e-05	0.10577
461460	0.00217378	86511730	2.39994e-13	13	0.0159188	ukb-b-19953	rs56858768	A	G	0.296861	Body mass index (BMI) || id:ukb-b-19953	TRUE	reported	igd	1.47667	0.0107802	0.000116213	4.85154e-05	2681.9	4.85178e-05	0.13012
461460	0.0020182	107854612	2.69998e-09	13	0.0120038	ukb-b-19953	rs9888533	T	C	0.538079	Body mass index (BMI) || id:ukb-b-19953	TRUE	reported	igd	1.37098	0.00875563	7.66611e-05	3.81082e-05	2681.9	3.81097e-05	0.102206
461460	0.00236876	88326386	2.1e-10	14	0.0150461	ukb-b-19953	rs113624107	A	G	0.22586	Body mass index (BMI) || id:ukb-b-19953	TRUE	reported	igd	1.60912	0.00935052	8.74323e-05	3.05746e-05	2681.9	3.05755e-05	0.0820005
461460	0.00293564	33257914	3.89996e-08	14	0.0161287	ukb-b-19953	rs2383377	A	G	0.130687	Body mass index (BMI) || id:ukb-b-19953	TRUE	reported	igd	1.99421	0.00808778	6.54122e-05	1.48627e-05	2681.9	1.48629e-05	0.0398609
461460	0.00360585	41350367	7.39997e-10	14	0.022201	ukb-b-19953	rs1451963	T	G	0.082266	Body mass index (BMI) || id:ukb-b-19953	TRUE	reported	igd	2.44948	0.00906354	8.21478e-05	1.2404e-05	2681.9	1.24042e-05	0.0332668
461460	0.00235267	69789755	2e-09	14	0.0141019	ukb-b-19953	rs3902951	G	T	0.237151	Body mass index (BMI) || id:ukb-b-19953	TRUE	reported	igd	1.59819	0.00882368	7.78573e-05	2.81704e-05	2681.9	2.81712e-05	0.0755523
461460	0.00678155	41339697	9.59997e-09	15	-0.0389151	ukb-b-19953	rs34153025	C	T	0.022158	Body mass index (BMI) || id:ukb-b-19953	TRUE	reported	igd	4.60676	-0.00844738	7.13583e-05	3.09224e-06	2681.9	3.09225e-06	0.00829311
461460	0.00228082	99240947	2.69998e-08	15	-0.012674	ukb-b-19953	rs11630647	A	G	0.251739	Body mass index (BMI) || id:ukb-b-19953	TRUE	reported	igd	1.54938	-0.00818004	6.69131e-05	2.52084e-05	2681.9	2.5209e-05	0.0676081
461460	0.00248602	57120989	3.50002e-09	15	-0.0146839	ukb-b-19953	rs1657930	A	G	0.802936	Body mass index (BMI) || id:ukb-b-19953	TRUE	reported	igd	1.68877	-0.008695	7.56031e-05	2.39253e-05	2681.9	2.39259e-05	0.0641669
461460	0.00276778	35837297	1.6e-08	15	0.0156329	ukb-b-19953	rs8024137	T	A	0.848207	Body mass index (BMI) || id:ukb-b-19953	TRUE	reported	igd	1.88018	0.00831459	6.91324e-05	1.78019e-05	2681.9	1.78022e-05	0.0477437
461460	0.00352223	52353498	6.20012e-11	15	0.0230305	ukb-b-19953	rs35697691	G	C	0.089346	Body mass index (BMI) || id:ukb-b-19953	TRUE	reported	igd	2.39268	0.0096254	9.26483e-05	1.50763e-05	2681.9	1.50766e-05	0.0404338
461460	0.00320812	53462969	1.2e-08	15	-0.0182825	ukb-b-19953	rs28568418	A	G	0.107636	Body mass index (BMI) || id:ukb-b-19953	TRUE	reported	igd	2.1793	-0.00838915	7.03778e-05	1.35197e-05	2681.9	1.35198e-05	0.0362589
461460	0.00199506	31843528	2e-09	15	0.0119673	ukb-b-19953	rs4284600	C	T	0.467122	Body mass index (BMI) || id:ukb-b-19953	TRUE	reported	igd	1.35526	0.00883025	7.79734e-05	3.88181e-05	2681.9	3.88196e-05	0.10411
461460	0.00198456	81028965	2.19999e-09	15	0.0118671	ukb-b-19953	rs11634851	G	C	0.465442	Body mass index (BMI) || id:ukb-b-19953	TRUE	reported	igd	1.34813	0.00880265	7.74866e-05	3.85582e-05	2681.9	3.85597e-05	0.103413
461460	0.0023609	59470366	2.30001e-10	15	0.0149659	ukb-b-19953	rs2899644	T	C	0.229995	Body mass index (BMI) || id:ukb-b-19953	TRUE	reported	igd	1.60378	0.00933165	8.70796e-05	3.08431e-05	2681.9	3.08441e-05	0.0827208
461460	0.00311586	70309237	2.99985e-13	16	-0.0227338	ukb-b-19953	rs12149660	A	G	0.114956	Body mass index (BMI) || id:ukb-b-19953	TRUE	reported	igd	2.11663	-0.0107406	0.00011536	2.34737e-05	2681.9	2.34742e-05	0.0629555
461460	0.00211797	82872628	1.79999e-10	16	0.0135122	ukb-b-19953	rs7206608	G	C	0.32162	Body mass index (BMI) || id:ukb-b-19953	TRUE	reported	igd	1.43875	0.00939159	8.8202e-05	3.84879e-05	2681.9	3.84894e-05	0.103225
461460	0.00223627	4872970	2.80001e-09	16	0.0132903	ukb-b-19953	rs2075466	C	G	0.267182	Body mass index (BMI) || id:ukb-b-19953	TRUE	reported	igd	1.51912	0.0087487	7.65397e-05	2.99723e-05	2681.9	2.99732e-05	0.0803852
461460	0.00646781	54267868	1.6e-08	16	0.0365794	ukb-b-19953	rs117342986	T	C	0.026415	Body mass index (BMI) || id:ukb-b-19953	TRUE	reported	igd	4.39364	0.00832554	6.93146e-05	3.56516e-06	2681.9	3.56517e-06	0.00956144
461460	0.00227364	6716711	3.40001e-08	16	-0.0125461	ukb-b-19953	rs11641179	G	A	0.257141	Body mass index (BMI) || id:ukb-b-19953	TRUE	reported	igd	1.5445	-0.00812307	6.59842e-05	2.52085e-05	2681.9	2.52092e-05	0.0676085
461460	0.0036983	72312727	3.79997e-08	16	0.0203327	ukb-b-19953	rs12921986	G	A	0.077984	Body mass index (BMI) || id:ukb-b-19953	TRUE	reported	igd	2.51229	0.0080933	6.55016e-05	9.41945e-06	2681.9	9.41954e-06	0.0252623
461460	0.00205925	81730582	2.90001e-08	16	0.0114184	ukb-b-19953	rs11642090	C	T	0.373536	Body mass index (BMI) || id:ukb-b-19953	TRUE	reported	igd	1.39887	0.00816261	6.66282e-05	3.11829e-05	2681.9	3.11839e-05	0.0836321
461460	0.00223442	24862414	5.30005e-09	16	-0.0130427	ukb-b-19953	rs35154326	G	A	0.274044	Body mass index (BMI) || id:ukb-b-19953	TRUE	reported	igd	1.51786	-0.00859282	7.38365e-05	2.93787e-05	2681.9	2.93795e-05	0.078793
461460	0.00215169	4801163	3.29989e-12	17	0.014988	ukb-b-19953	rs7774	A	C	0.310467	Body mass index (BMI) || id:ukb-b-19953	TRUE	reported	igd	1.46166	0.0102541	0.000105146	4.50189e-05	2681.9	4.50209e-05	0.120742
461460	0.00199601	15888448	1.80011e-12	17	0.0140681	ukb-b-19953	rs8076669	C	T	0.561561	Body mass index (BMI) || id:ukb-b-19953	TRUE	reported	igd	1.35591	0.0103754	0.000107649	5.30087e-05	2681.9	5.30116e-05	0.142172
461460	0.00237054	31464270	7.59976e-11	17	-0.0154285	ukb-b-19953	rs11656076	A	G	0.224774	Body mass index (BMI) || id:ukb-b-19953	TRUE	reported	igd	1.61033	-0.00958097	9.17949e-05	3.19907e-05	2681.9	3.19917e-05	0.0857985
461460	0.0022019	2168104	1.7e-09	17	-0.0132582	ukb-b-19953	rs118136827	T	G	0.281086	Body mass index (BMI) || id:ukb-b-19953	TRUE	reported	igd	1.49577	-0.0088638	7.85669e-05	3.17531e-05	2681.9	3.17541e-05	0.0851614
461460	0.00388113	5286277	3.79997e-08	17	0.021339	ukb-b-19953	rs80135274	T	A	0.070324	Body mass index (BMI) || id:ukb-b-19953	TRUE	reported	igd	2.63648	0.00809373	6.55085e-05	8.5657e-06	2681.9	8.56577e-06	0.0229726
461460	0.00199701	79084367	4.00037e-13	17	-0.0144864	ukb-b-19953	rs3935190	A	G	0.536784	Body mass index (BMI) || id:ukb-b-19953	TRUE	reported	igd	1.35659	-0.0106786	0.000114032	5.67074e-05	2681.9	5.67106e-05	0.152092
461460	0.0286171	80191995	3.09999e-08	17	0.158445	ukb-b-19953	rs9674487	G	C	0.001338	Body mass index (BMI) || id:ukb-b-19953	TRUE	reported	igd	19.4398	0.00815053	6.64312e-05	1.77532e-07	2681.9	1.77532e-07	0.000476123
461460	0.00235777	56882326	9.49992e-10	18	0.0144231	ukb-b-19953	rs9951619	G	T	0.767369	Body mass index (BMI) || id:ukb-b-19953	TRUE	reported	igd	1.60165	0.00900513	8.10924e-05	2.89522e-05	2681.9	2.89531e-05	0.0776493
461460	0.00207588	69224478	3.89996e-10	18	0.012988	ukb-b-19953	rs8089514	A	T	0.36868	Body mass index (BMI) || id:ukb-b-19953	TRUE	reported	igd	1.41016	0.00921028	8.48293e-05	3.94889e-05	2681.9	3.94905e-05	0.10591
461460	0.00252176	7548501	2.59998e-10	18	-0.0159359	ukb-b-19953	rs512121	C	T	0.192054	Body mass index (BMI) || id:ukb-b-19953	TRUE	reported	igd	1.71305	-0.00930263	8.6539e-05	2.68564e-05	2681.9	2.68571e-05	0.0720281
461460	0.00201523	49649051	5.19996e-09	19	-0.0117714	ukb-b-19953	rs3764625	G	T	0.587594	Body mass index (BMI) || id:ukb-b-19953	TRUE	reported	igd	1.36896	-0.00859877	7.39389e-05	3.58348e-05	2681.9	3.58361e-05	0.0961089
461460	0.00403737	2244849	1.7e-10	19	0.025766	ukb-b-19953	rs45486197	A	G	0.065685	Body mass index (BMI) || id:ukb-b-19953	TRUE	reported	igd	2.74262	0.00939467	8.82598e-05	1.08331e-05	2681.9	1.08332e-05	0.0290536
461460	0.00231309	17091233	1.40001e-08	20	-0.0131207	ukb-b-19953	rs852042	G	A	0.758575	Body mass index (BMI) || id:ukb-b-19953	TRUE	reported	igd	1.5713	-0.00835021	6.9726e-05	2.55391e-05	2681.9	2.55398e-05	0.0684951
461460	0.00199313	2126089	1.6e-08	20	-0.0112551	ukb-b-19953	rs2153740	G	A	0.479914	Body mass index (BMI) || id:ukb-b-19953	TRUE	reported	igd	1.35395	-0.00831279	6.91024e-05	3.44955e-05	2681.9	3.44967e-05	0.0925166
461460	0.00201106	44895075	1.2e-09	20	0.0122284	ukb-b-19953	rs2425816	A	G	0.415111	Body mass index (BMI) || id:ukb-b-19953	TRUE	reported	igd	1.36613	0.00895112	8.01226e-05	3.89066e-05	2681.9	3.89081e-05	0.104348
461460	0.00234997	53479658	3.59998e-10	20	-0.0147346	ukb-b-19953	rs6023655	G	A	0.765741	Body mass index (BMI) || id:ukb-b-19953	TRUE	reported	igd	1.59635	-0.00923016	8.51958e-05	3.05651e-05	2681.9	3.05661e-05	0.0819752
461460	0.00582677	62157198	8.60003e-09	20	-0.0335418	ukb-b-19953	rs11699828	A	G	0.035832	Body mass index (BMI) || id:ukb-b-19953	TRUE	reported	igd	3.95817	-0.00847406	7.18097e-05	4.96177e-06	2681.9	4.9618e-06	0.013307
461460	0.00291255	41982698	2.59998e-10	20	-0.0184105	ukb-b-19953	rs909892	A	G	0.134817	Body mass index (BMI) || id:ukb-b-19953	TRUE	reported	igd	1.97852	-0.00930519	8.65865e-05	2.01991e-05	2681.9	2.01996e-05	0.0541732
461460	0.00207859	42626706	1.09999e-09	21	0.0126647	ukb-b-19953	rs2837996	C	T	0.651408	Body mass index (BMI) || id:ukb-b-19953	TRUE	reported	igd	1.412	0.00896931	8.04485e-05	3.65358e-05	2681.9	3.65371e-05	0.097989
461460	0.00260181	18226997	8.30004e-10	22	0.015973	ukb-b-19953	rs406388	G	C	0.177266	Body mass index (BMI) || id:ukb-b-19953	TRUE	reported	igd	1.76743	0.00903741	8.16747e-05	2.38233e-05	2681.9	2.38239e-05	0.0638934
																				F	14.0378
