# Supplementary material for: Assessing causality between different risk factors and pulmonary embolism: A Mendelian randomization study
Source: Front Cardiovasc Med. 2023 Feb 23;10:1057019. doi: 10.3389/fcvm.2023.1057019 (PMC9996005; doi:10.3389/fcvm.2023.1057019)
Supplement: Supplementary file 1 [file Data_Sheet_1.ZIP › Data list/Heart failture.xlsx]

## Sheet: Sheet1
samplesize.exposure	pos.exposure	se.exposure	pval.exposure	beta.exposure	chr.exposure	id.exposure	SNP	effect_allele.exposure	other_allele.exposure	eaf.exposure	exposure	mr_keep.exposure	pval_origin.exposure	data_source.exposure	SD	R2	R2/1-R2	(N-K-1)/K	F
977323	109817838	0.0097	3.25102e-10	0.0611	1	ebi-a-GCST009541	rs660240	C	T	0.2727	Heart failure || id:ebi-a-GCST009541	TRUE	reported	igd	9.58939	0.00252743	0.00253383	97731.2	247.009
977323	111668626	0.0121	5.70558e-20	0.1103	4	ebi-a-GCST009541	rs17042102	A	G	0.1111	Heart failure || id:ebi-a-GCST009541	TRUE	reported	igd	11.962	0.00182124	0.00182457	97731.2	177.992
977323	137012171	0.0095	2.34498e-08	-0.0528	5	ebi-a-GCST009541	rs11745324	A	G	0.2273	Heart failure || id:ebi-a-GCST009541	TRUE	reported	igd	9.39167	-0.00197484	-0.00197095	97731.2	-193.003
977323	161005610	0.0157	1.83021e-11	0.1058	6	ebi-a-GCST009541	rs55730499	T	C	0.1111	Heart failure || id:ebi-a-GCST009541	TRUE	reported	igd	15.521	0.00134637	0.00134818	97731.2	131.582
977323	36647680	0.0084	6.83801e-09	-0.0486	6	ebi-a-GCST009541	rs4135240	C	T	0.399	Heart failure || id:ebi-a-GCST009541	TRUE	reported	igd	8.30421	-0.00280682	-0.00279897	97731.2	-274.314
977323	22100176	0.0078	1.56892e-15	0.0622	9	ebi-a-GCST009541	rs1556516	C	G	0.4545	Heart failure || id:ebi-a-GCST009541	TRUE	reported	igd	7.71105	0.00399977	0.00401584	97731.2	390.903
977323	75417249	0.0109	1.104e-09	-0.0666	10	ebi-a-GCST009541	rs4746140	C	G	0.1465	Heart failure || id:ebi-a-GCST009541	TRUE	reported	igd	10.7757	-0.00154561	-0.00154322	97731.2	-151.054
977323	121426884	0.0095	3.65401e-09	-0.0561	10	ebi-a-GCST009541	rs17617337	T	C	0.2424	Heart failure || id:ebi-a-GCST009541	TRUE	reported	igd	9.39167	-0.00219393	-0.00218913	97731.2	-214.415
977323	111904371	0.0079	4.89903e-08	-0.0433	12	ebi-a-GCST009541	rs4766578	A	T	0.4697	Heart failure || id:ebi-a-GCST009541	TRUE	reported	igd	7.80991	-0.00276194	-0.00275433	97731.2	-269.928
977323	53806453	0.008	1.20801e-08	0.0454	16	ebi-a-GCST009541	rs56094641	G	A	0.4596	Heart failure || id:ebi-a-GCST009541	TRUE	reported	igd	7.90877	0.00285149	0.00285965	97731.2	278.68
																		123.451
