# Supplementary material for: Assessing causality between different risk factors and pulmonary embolism: A Mendelian randomization study
Source: Front Cardiovasc Med. 2023 Feb 23;10:1057019. doi: 10.3389/fcvm.2023.1057019 (PMC9996005; doi:10.3389/fcvm.2023.1057019)
Supplement: Supplementary file 1 [file Data_Sheet_1.ZIP › Data list/IBD.xlsx]

## Sheet: Sheet1
samplesize.exposure	beta.exposure	chr.exposure	pval.exposure	se.exposure	pos.exposure	id.exposure	SNP	effect_allele.exposure	other_allele.exposure	eaf.exposure	exposure	mr_keep.exposure	pval_origin.exposure	data_source.exposure	SD	R2	r2/1-R2	n-k-1/k	F
33000	-0.0898407	1	1.11199e-08	0.0157	151743275	ieu-a-292	rs6673002	G	T	0.151	Inflammatory bowel disease || id:ieu-a-292	TRUE	reported	igd	2.85205	0.000254418	0.000254483	1570.38	0.399635
33000	-0.0877389	1	1.69317e-13	0.0119002	20144332	ieu-a-292	rs17396847	A	G	0.385	Inflammatory bowel disease || id:ieu-a-292	TRUE	reported	igd	2.16178	0.00078006	0.000780669	1570.38	1.22595
33000	0.0685928	1	6.86894e-10	0.0111988	155162067	ieu-a-292	rs4072037	T	C	0.523	Inflammatory bowel disease || id:ieu-a-292	TRUE	reported	igd	2.03436	0.000567218	0.00056754	1570.38	0.891254
33000	-0.0977231	1	7.58578e-11	0.0150002	1249187	ieu-a-292	rs12142199	A	G	0.811	Inflammatory bowel disease || id:ieu-a-292	TRUE	reported	igd	2.72492	0.000394275	0.00039443	1570.38	0.619406
33000	0.0934903	1	2.40497e-08	0.0166995	200105746	ieu-a-292	rs2816954	A	T	0.849	Inflammatory bowel disease || id:ieu-a-292	TRUE	reported	igd	3.03361	0.000243516	0.000243575	1570.38	0.382505
33000	-0.70948	1	8.12831e-161	0.0262998	67705958	ieu-a-292	rs11209026	A	G	0.067	Inflammatory bowel disease || id:ieu-a-292	TRUE	reported	igd	4.7776	0.00275707	0.00276469	1570.38	4.34162
33000	0.0863207	2	9.40156e-15	0.0110998	25076126	ieu-a-292	rs13387729	G	A	0.42	Inflammatory bowel disease || id:ieu-a-292	TRUE	reported	igd	2.01638	0.00089288	0.000893678	1570.38	1.40341
33000	-0.0676586	2	1.438e-09	0.0110997	27750545	ieu-a-292	rs2950835	G	A	0.527	Inflammatory bowel disease || id:ieu-a-292	TRUE	reported	igd	2.01636	0.000561321	0.000561636	1570.38	0.881983
33000	0.108854	2	3.07468e-11	0.0163992	43450138	ieu-a-292	rs9170	A	G	0.122	Inflammatory bowel disease || id:ieu-a-292	TRUE	reported	igd	2.97906	0.000286031	0.000286113	1570.38	0.449307
33000	-0.0962189	2	2.99916e-17	0.0113014	102950822	ieu-a-292	rs13019081	C	A	0.375	Inflammatory bowel disease || id:ieu-a-292	TRUE	reported	igd	2.053	0.00102964	0.0010307	1570.38	1.61859
33000	0.105261	3	1.10002e-11	0.0154989	18772770	ieu-a-292	rs4626115	T	C	0.138	Inflammatory bowel disease || id:ieu-a-292	TRUE	reported	igd	2.81552	0.000332534	0.000332644	1570.38	0.522378
33000	0.064851	4	4.43997e-08	0.0118001	102751076	ieu-a-292	rs10516487	A	G	0.308	Inflammatory bowel disease || id:ieu-a-292	TRUE	reported	igd	2.14359	0.000390153	0.000390305	1570.38	0.612928
33000	0.0778865	5	2.4598e-12	0.0110999	39979460	ieu-a-292	rs6879495	T	C	0.531	Inflammatory bowel disease || id:ieu-a-292	TRUE	reported	igd	2.0164	0.000743138	0.000743691	1570.38	1.16788
33000	0.162969	7	4.43997e-10	0.0261014	98739231	ieu-a-292	rs7788750	T	C	0.0459	Inflammatory bowel disease || id:ieu-a-292	TRUE	reported	igd	4.74155	0.000103468	0.000103478	1570.38	0.162501
33000	-0.0682788	14	4.88304e-10	0.0110002	69274566	ieu-a-292	rs17835641	C	G	0.523	Inflammatory bowel disease || id:ieu-a-292	TRUE	reported	igd	1.99829	0.000582514	0.000582854	1570.38	0.915303
33000	-0.0934903	16	6.12068e-15	0.0119989	11361202	ieu-a-292	rs243323	G	A	0.311	Inflammatory bowel disease || id:ieu-a-292	TRUE	reported	igd	2.17971	0.000788399	0.000789021	1570.38	1.23906
33000	-0.0861777	16	6.28637e-11	0.0132006	11727552	ieu-a-292	rs9646268	G	A	0.263	Inflammatory bowel disease || id:ieu-a-292	TRUE	reported	igd	2.39801	0.000500659	0.000500909	1570.38	0.786619
33000	0.242946	16	2.90202e-69	0.0137998	50756774	ieu-a-292	rs5743289	T	C	0.179	Inflammatory bowel disease || id:ieu-a-292	TRUE	reported	igd	2.50686	0.00276049	0.00276813	1570.38	4.34702
33000	0.0629748	16	1.27101e-08	0.0110009	23853860	ieu-a-292	rs7200798	A	G	0.527	Inflammatory bowel disease || id:ieu-a-292	TRUE	reported	igd	1.99841	0.000495068	0.000495313	1570.38	0.777831
33000	-0.0741794	17	1.595e-08	0.0132013	70641865	ieu-a-292	rs7214193	G	A	0.223	Inflammatory bowel disease || id:ieu-a-292	TRUE	reported	igd	2.39814	0.00033157	0.00033168	1570.38	0.520864
33000	-0.162166	19	1.193e-10	0.0252	10701259	ieu-a-292	rs8107703	A	G	0.946	Inflammatory bowel disease || id:ieu-a-292	TRUE	reported	igd	4.57781	0.000128209	0.000128226	1570.38	0.201363
																		23.4674
