# Supplementary material for: Assessing causality between different risk factors and pulmonary embolism: A Mendelian randomization study
Source: Front Cardiovasc Med. 2023 Feb 23;10:1057019. doi: 10.3389/fcvm.2023.1057019 (PMC9996005; doi:10.3389/fcvm.2023.1057019)
Supplement: Supplementary file 1 [file Data_Sheet_1.ZIP › Data list/smoke.xlsx]

## Sheet: Sheet1
pval.exposure	chr.exposure	se.exposure	samplesize.exposure	pos.exposure	beta.exposure	id.exposure	SNP	effect_allele.exposure	other_allele.exposure	eaf.exposure	exposure	mr_keep.exposure	pval_origin.exposure	data_source.exposure		SD			r2	n-k-1/K	R2/1-R2	F
2.30001e-08	4	0.00104103	461066	140943169	-0.00582081	ukb-b-20261	rs56166763	C	G	0.368511	Ever smoked || id:ukb-b-20261	TRUE	reported	igd		0.706879	-0.00823453	6.78074e-05	3.1559e-05	8087.86	3.156e-05	0.255253
1.79999e-10	5	0.00103902	461066	166996722	-0.00662977	ukb-b-20261	rs1549212	T	C	0.626251	Ever smoked || id:ukb-b-20261	TRUE	reported	igd		0.705514	-0.00939708	8.83051e-05	4.13375e-05	8087.86	4.13392e-05	0.334346
1.7e-08	5	0.00120836	461066	87770123	-0.00681164	ukb-b-20261	rs71580759	C	T	0.222323	Ever smoked || id:ukb-b-20261	TRUE	reported	igd		0.820499	-0.00830183	6.89204e-05	2.3832e-05	8087.86	2.38326e-05	0.192755
9.29994e-09	5	0.00100464	461066	103941070	-0.00576905	ukb-b-20261	rs1363101	G	T	0.520698	Ever smoked || id:ukb-b-20261	TRUE	reported	igd		0.682169	-0.00845692	7.15195e-05	3.56985e-05	8087.86	3.56998e-05	0.288735
2.19999e-08	5	0.00107096	461066	12122698	0.00599007	ukb-b-20261	rs13162305	T	A	0.335129	Ever smoked || id:ukb-b-20261	TRUE	reported	igd		0.727202	0.00823715	6.78507e-05	3.02366e-05	8087.86	3.02376e-05	0.244557
9.09997e-10	6	0.0010432	461066	19093152	0.00638877	ukb-b-20261	rs1322525	G	A	0.36713	Ever smoked || id:ukb-b-20261	TRUE	reported	igd		0.708352	0.0090192	8.1346e-05	3.78008e-05	8087.86	3.78022e-05	0.305739
2.90001e-08	6	0.0010262	461066	67549140	0.00569138	ukb-b-20261	rs12209519	G	A	0.408089	Ever smoked || id:ukb-b-20261	TRUE	reported	igd		0.696809	0.00816778	6.67126e-05	3.22292e-05	8087.86	3.22302e-05	0.260674
1.2e-08	6	0.00100531	461066	31419877	-0.00572808	ukb-b-20261	rs2516436	G	C	0.527401	Ever smoked || id:ukb-b-20261	TRUE	reported	igd		0.682624	-0.00839127	7.04134e-05	3.51009e-05	8087.86	3.51022e-05	0.283901
1.29987e-17	6	0.0013743	461066	111620758	-0.0117393	ukb-b-20261	rs465646	A	G	0.84077	Ever smoked || id:ukb-b-20261	TRUE	reported	igd		0.933175	-0.01258	0.000158255	4.23731e-05	8087.86	4.23749e-05	0.342722
2.39999e-08	6	0.0010797	461066	129346046	0.00602251	ukb-b-20261	rs7758291	C	A	0.684258	Ever smoked || id:ukb-b-20261	TRUE	reported	igd		0.733136	0.00821472	6.74817e-05	2.91587e-05	8087.86	2.91595e-05	0.235838
4.60002e-10	6	0.00113438	461066	98751680	0.00706813	ukb-b-20261	rs9375371	A	G	0.269366	Ever smoked || id:ukb-b-20261	TRUE	reported	igd		0.770265	0.00917623	8.42032e-05	3.31437e-05	8087.86	3.31448e-05	0.268071
8.40001e-10	7	0.00101121	461066	53127559	0.00620597	ukb-b-20261	rs1174864	A	G	0.550251	Ever smoked || id:ukb-b-20261	TRUE	reported	igd		0.68663	0.0090383	8.16909e-05	4.04329e-05	8087.86	4.04345e-05	0.327029
2.80001e-09	7	0.00122102	461066	121962809	0.00725566	ukb-b-20261	rs41513151	A	G	0.216228	Ever smoked || id:ukb-b-20261	TRUE	reported	igd		0.829095	0.0087513	7.65853e-05	2.59583e-05	8087.86	2.5959e-05	0.209953
5.19996e-11	7	0.00100999	461066	3438243	-0.0066311	ukb-b-20261	rs13246563	G	C	0.544302	Ever smoked || id:ukb-b-20261	TRUE	reported	igd		0.685802	-0.00966912	9.34919e-05	4.6379e-05	8087.86	4.63811e-05	0.375124
1.39991e-11	7	0.00101666	461066	1665339	-0.00687133	ukb-b-20261	rs10952199	T	C	0.426753	Ever smoked || id:ukb-b-20261	TRUE	reported	igd		0.690331	-0.00995368	9.90757e-05	4.84747e-05	8087.86	4.84771e-05	0.392076
9.90011e-10	7	0.00135516	461066	99185406	-0.00828091	ukb-b-20261	rs12333760	C	T	0.165187	Ever smoked || id:ukb-b-20261	TRUE	reported	igd		0.920179	-0.00899924	8.09864e-05	2.23361e-05	8087.86	2.23366e-05	0.180655
9.20026e-15	7	0.00100495	461066	117523709	0.00778877	ukb-b-20261	rs10233018	G	A	0.503991	Ever smoked || id:ukb-b-20261	TRUE	reported	igd		0.68238	0.0114141	0.000130282	6.5137e-05	8087.86	6.51413e-05	0.526854
4.70002e-11	8	0.00102021	461066	92775372	-0.00671424	ukb-b-20261	rs10956808	G	T	0.422058	Ever smoked || id:ukb-b-20261	TRUE	reported	igd		0.692741	-0.00969228	9.39402e-05	4.58287e-05	8087.86	4.58308e-05	0.370673
2e-08	8	0.00119592	461066	26280685	-0.00670967	ukb-b-20261	rs35892365	T	C	0.243677	Ever smoked || id:ukb-b-20261	TRUE	reported	igd		0.812052	-0.00826261	6.82708e-05	2.51644e-05	8087.86	2.5165e-05	0.203531
5.50047e-11	8	0.00110301	461066	93201036	0.00723263	ukb-b-20261	rs1899896	T	C	0.297037	Ever smoked || id:ukb-b-20261	TRUE	reported	igd		0.748964	0.00965684	9.32547e-05	3.89443e-05	8087.86	3.89458e-05	0.314988
2.39999e-08	8	0.00108012	461066	21587997	0.00602856	ukb-b-20261	rs7014143	C	A	0.586417	Ever smoked || id:ukb-b-20261	TRUE	reported	igd		0.733421	0.00821978	6.75647e-05	3.27732e-05	8087.86	3.27743e-05	0.265074
1.79999e-08	9	0.00100528	461066	128134034	0.00565884	ukb-b-20261	rs7870475	C	T	0.475284	Ever smoked || id:ukb-b-20261	TRUE	reported	igd		0.682604	0.00829008	6.87255e-05	3.42788e-05	8087.86	3.42799e-05	0.277251
3.59998e-09	9	0.00100781	461066	102158106	0.00594728	ukb-b-20261	rs10988799	T	C	0.528587	Ever smoked || id:ukb-b-20261	TRUE	reported	igd		0.684322	0.00869077	7.55295e-05	3.76413e-05	8087.86	3.76427e-05	0.304449
4.20001e-08	9	0.00140594	461066	23818916	-0.00770884	ukb-b-20261	rs72706955	T	C	0.150042	Ever smoked || id:ukb-b-20261	TRUE	reported	igd		0.954659	-0.00807497	6.52051e-05	1.66311e-05	8087.86	1.66314e-05	0.134512
1e-08	9	0.00101691	461066	3174579	-0.00582717	ukb-b-20261	rs7024687	G	A	0.522154	Ever smoked || id:ukb-b-20261	TRUE	reported	igd		0.690501	-0.00843905	7.12176e-05	3.55389e-05	8087.86	3.55401e-05	0.287444
2.90001e-08	9	0.00109368	461066	86761745	0.00606934	ukb-b-20261	rs1246265	C	T	0.69544	Ever smoked || id:ukb-b-20261	TRUE	reported	igd		0.742629	0.00817278	6.67943e-05	2.82945e-05	8087.86	2.82953e-05	0.228848
3.09999e-09	10	0.00101703	461066	63679281	-0.00602763	ukb-b-20261	rs7901348	G	T	0.551902	Ever smoked || id:ukb-b-20261	TRUE	reported	igd		0.690582	-0.00872833	7.61838e-05	3.76814e-05	8087.86	3.76829e-05	0.304774
6.79986e-16	10	0.00106104	461066	104640052	0.00856683	ukb-b-20261	rs12244388	A	G	0.338891	Ever smoked || id:ukb-b-20261	TRUE	reported	igd		0.720466	0.0118907	0.000141388	6.33544e-05	8087.86	6.33584e-05	0.512434
2.90001e-08	10	0.00137126	461066	87357738	0.00760405	ukb-b-20261	rs2175207	G	A	0.159486	Ever smoked || id:ukb-b-20261	TRUE	reported	igd		0.931111	0.00816664	6.66941e-05	1.78807e-05	8087.86	1.7881e-05	0.144619
5.89997e-09	10	0.00107762	461066	125680419	-0.00627277	ukb-b-20261	rs9423279	G	C	0.656563	Ever smoked || id:ukb-b-20261	TRUE	reported	igd		0.731724	-0.00857259	7.34893e-05	3.31419e-05	8087.86	3.3143e-05	0.268056
1.6e-08	10	0.00114314	461066	9360823	-0.00645478	ukb-b-20261	rs1150023	C	A	0.737332	Ever smoked || id:ukb-b-20261	TRUE	reported	igd		0.776213	-0.00831573	6.91514e-05	2.67856e-05	8087.86	2.67863e-05	0.216644
1.89998e-08	10	0.00101351	461066	10040774	-0.00569426	ukb-b-20261	rs1876066	C	T	0.497781	Ever smoked || id:ukb-b-20261	TRUE	reported	igd		0.688192	-0.00827423	6.84629e-05	3.42308e-05	8087.86	3.4232e-05	0.276863
1.99986e-46	11	0.00103067	461066	112910783	0.0147459	ukb-b-20261	rs2155292	G	A	0.387722	Ever smoked || id:ukb-b-20261	TRUE	reported	igd		0.699844	0.0210703	0.000443956	0.000210785	8087.86	0.000210829	1.70516
2.69998e-09	11	0.00110867	461066	59190650	-0.00659301	ukb-b-20261	rs17584022	A	G	0.288018	Ever smoked || id:ukb-b-20261	TRUE	reported	igd		0.752807	-0.0087579	7.67008e-05	3.14571e-05	8087.86	3.14581e-05	0.254428
3.69999e-08	11	0.00106085	461066	4661285	-0.00583757	ukb-b-20261	rs905871	G	A	0.339517	Ever smoked || id:ukb-b-20261	TRUE	reported	igd		0.720337	-0.00810395	6.5674e-05	2.94541e-05	8087.86	2.9455e-05	0.238228
1.40001e-08	11	0.00103212	461066	132213460	-0.00585495	ukb-b-20261	rs529206	T	C	0.589177	Ever smoked || id:ukb-b-20261	TRUE	reported	igd		0.700828	-0.00835433	6.97948e-05	3.37873e-05	8087.86	3.37884e-05	0.273276
1.79999e-08	11	0.00102721	461066	7950024	0.00578069	ukb-b-20261	rs12272735	G	A	0.392103	Ever smoked || id:ukb-b-20261	TRUE	reported	igd		0.697495	0.00828779	6.86875e-05	3.27445e-05	8087.86	3.27455e-05	0.264841
6.70039e-11	11	0.00128362	461066	27679916	-0.00837849	ukb-b-20261	rs6265	T	C	0.18847	Ever smoked || id:ukb-b-20261	TRUE	reported	igd		0.871602	-0.00961275	9.2405e-05	2.82665e-05	8087.86	2.82673e-05	0.228622
2.19999e-08	12	0.00192612	461066	133486532	0.0107765	ukb-b-20261	rs75174460	C	T	0.075101	Ever smoked || id:ukb-b-20261	TRUE	reported	igd		1.30787	0.00823973	6.78931e-05	9.43182e-06	8087.86	9.43191e-06	0.076284
2.59998e-08	12	0.00111792	461066	69655167	-0.0062217	ukb-b-20261	rs7969559	G	A	0.720249	Ever smoked || id:ukb-b-20261	TRUE	reported	igd		0.759088	-0.00819628	6.7179e-05	2.70718e-05	8087.86	2.70726e-05	0.218959
5.00035e-11	12	0.00100322	461066	111910219	-0.00659074	ukb-b-20261	rs10774625	G	A	0.503725	Ever smoked || id:ukb-b-20261	TRUE	reported	igd		0.681205	-0.00967512	9.3608e-05	4.68014e-05	8087.86	4.68036e-05	0.378541
7.29995e-10	13	0.00118308	461066	101151360	-0.00728636	ukb-b-20261	rs3783177	G	T	0.238285	Ever smoked || id:ukb-b-20261	TRUE	reported	igd		0.803333	-0.00907016	8.22678e-05	2.98641e-05	8087.86	2.9865e-05	0.241544
4.30002e-08	13	0.0010721	461066	59264524	-0.00587358	ukb-b-20261	rs9597810	G	C	0.327261	Ever smoked || id:ukb-b-20261	TRUE	reported	igd		0.727976	-0.00806837	6.50987e-05	2.86644e-05	8087.86	2.86652e-05	0.23184
2.09991e-13	15	0.00102857	461066	89931148	-0.00755197	ukb-b-20261	rs150294	G	A	0.401317	Ever smoked || id:ukb-b-20261	TRUE	reported	igd		0.698418	-0.010813	0.00011692	5.61829e-05	8087.86	5.61861e-05	0.454425
2.69998e-08	15	0.00101048	461066	74052756	-0.00561656	ukb-b-20261	rs7162423	T	C	0.444196	Ever smoked || id:ukb-b-20261	TRUE	reported	igd		0.686135	-0.0081858	6.70073e-05	3.30863e-05	8087.86	3.30874e-05	0.267606
3.69999e-09	15	0.00100783	461066	47971451	-0.00594352	ukb-b-20261	rs12902636	T	C	0.502529	Ever smoked || id:ukb-b-20261	TRUE	reported	igd		0.684335	-0.0086851	7.5431e-05	3.77145e-05	8087.86	3.7716e-05	0.305041
2.90001e-12	16	0.00120641	461066	735921	-0.00842129	ukb-b-20261	rs763053	C	T	0.225654	Ever smoked || id:ukb-b-20261	TRUE	reported	igd		0.819175	-0.0102802	0.000105683	3.69328e-05	8087.86	3.69342e-05	0.298718
4.90004e-10	16	0.00187524	461066	18058548	-0.0116695	ukb-b-20261	rs77878475	A	T	0.084235	Ever smoked || id:ukb-b-20261	TRUE	reported	igd		1.27332	-0.00916461	8.399e-05	1.29579e-05	8087.86	1.29581e-05	0.104803
1.79999e-10	16	0.00102622	461066	72934443	-0.00654215	ukb-b-20261	rs6499595	C	G	0.397268	Ever smoked || id:ukb-b-20261	TRUE	reported	igd		0.696822	-0.00938855	8.81449e-05	4.22119e-05	8087.86	4.22137e-05	0.341418
5.60003e-09	17	0.00123277	461066	51891405	-0.00718666	ukb-b-20261	rs7216173	T	A	0.781979	Ever smoked || id:ukb-b-20261	TRUE	reported	igd		0.837074	-0.00858546	7.37101e-05	2.51334e-05	8087.86	2.5134e-05	0.20328
6.29999e-09	17	0.00105543	461066	2207425	0.0061305	ukb-b-20261	rs12450028	T	C	0.34525	Ever smoked || id:ukb-b-20261	TRUE	reported	igd		0.716656	0.00855431	7.31762e-05	3.30833e-05	8087.86	3.30844e-05	0.267582
2.90001e-09	17	0.00114564	461066	50193197	-0.0067996	ukb-b-20261	rs75919030	C	T	0.262188	Ever smoked || id:ukb-b-20261	TRUE	reported	igd		0.777911	-0.00874085	7.64025e-05	2.95594e-05	8087.86	2.95603e-05	0.239079
1.09999e-08	18	0.00106424	461066	21074922	-0.00607647	ukb-b-20261	rs303753	A	G	0.346408	Ever smoked || id:ukb-b-20261	TRUE	reported	igd		0.722639	-0.00840873	7.07067e-05	3.20173e-05	8087.86	3.20184e-05	0.25896
1.2e-09	18	0.00102739	461066	49967811	-0.00624613	ukb-b-20261	rs1373178	G	T	0.594204	Ever smoked || id:ukb-b-20261	TRUE	reported	igd		0.697617	-0.00895353	8.01656e-05	3.866e-05	8087.86	3.86615e-05	0.312689
3.40001e-08	20	0.00101284	461066	19655938	0.00559103	ukb-b-20261	rs3790286	C	T	0.542753	Ever smoked || id:ukb-b-20261	TRUE	reported	igd		0.687737	0.0081296	6.60905e-05	3.28036e-05	8087.86	3.28047e-05	0.26532
9.20005e-09	21	0.00101582	461066	40574305	-0.0058352	ukb-b-20261	rs2183573	G	A	0.572269	Ever smoked || id:ukb-b-20261	TRUE	reported	igd		0.68976	-0.00845975	7.15673e-05	3.50361e-05	8087.86	3.50373e-05	0.283377
5.89997e-09	22	0.00108783	461066	46414043	-0.00633021	ukb-b-20261	rs28809490	A	G	0.309077	Ever smoked || id:ukb-b-20261	TRUE	reported	igd		0.738657	-0.0085699	7.34431e-05	3.13673e-05	8087.86	3.13683e-05	0.253702
																					17.1022
