# Supplementary material for: Assessing causality between different risk factors and pulmonary embolism: A Mendelian randomization study
Source: Front Cardiovasc Med. 2023 Feb 23;10:1057019. doi: 10.3389/fcvm.2023.1057019 (PMC9996005; doi:10.3389/fcvm.2023.1057019)
Supplement: Supplementary file 2 [file Data_Sheet_2.ZIP]

Archive with 6 entries (6 files):
- 6.tif
- 1.png
- 2.tif
- 3.tif
- 4.tif
- 5.tif
